# Supplementary material for: Genome-Wide Identification of the PIN-LIKES (PILS) Gene Family in Alfalfa (Medicago sativa L.) and Its Expression Analysis Under Abiotic Stresses
Source: Curr Issues Mol Biol. 2026 Jun 1;48(6):580. doi: 10.3390/cimb48060580 (PMC13297628; doi:10.3390/cimb48060580)
Supplement: Supplementary file 1 [file cimb-48-00580-s001.zip]

Archive with 2 entries (2 files):
- cimb-4260952-supplementary.pdf
- Supplementary Materials.xlsx
