# Supplementary material for: Genome-Wide Identification of the PIN-LIKES (PILS) Gene Family in Alfalfa (Medicago sativa L.) and Its Expression Analysis Under Abiotic Stresses
Source: Curr Issues Mol Biol. 2026 Jun 1;48(6):580. doi: 10.3390/cimb48060580 (PMC13297628; doi:10.3390/cimb48060580)
Supplement: Supplementary file 1 [file cimb-48-00580-s001.zip › Supplementary Materials.xlsx]

## Sheet: Table S1
Table S1. Ka/Ks analysis of PILS genes in M. sativa
Seq 1	Seq 2	Ka	Ks	Ka/Ks
MsPILS1a	MsPILS1b	0.00374679	0.00314384	1.19179
MsPILS1a	MsPILS1c	0.00374767	0.00629594	0.595251
MsPILS1a	MsPILS1d	0	0	NaN
MsPILS1b	MsPILS1c	0.00187222	0.00313726	0.59677
MsPILS1b	MsPILS1d	0.00374679	0.00314384	1.19179
MsPILS1c	MsPILS1d	0.00374767	0.00629594	0.595251
MsPILS5a	MsPILS6	0.0639923	0.206267	0.310241
MsPILS9a	MsPILS9b	0.0029266	0.0307499	0.0951742
MsPILS2a	MsPILS2c	0.00623488	0.0205024	0.304105
MsPILS5a	MsPILS8a	0.0184294	0.109168	0.168818
MsPILS9a	MsPILS9c	0.00292636	0.0339041	0.0863128
MsPILS2a	MsPILS2d	0.00519033	0.0380705	0.136335
MsPILS5a	MsPILS8b	0.0198478	0.104039	0.190774
MsPILS9a	MsPILS9d	0.001949	0.0183215	0.106378
MsPILS4a	MsPILS11a	0.220085	0.696234	0.316108
MsPILS5a	MsPILS12a	0.227007	0.680062	0.333804
MsPILS4a	MsPILS11b	0.21778	0.66	0.32997
MsPILS5a	MsPILS12b	0.228426	0.707785	0.322734
MsPILS4a	MsPILS11c	0.21724	0.686968	0.31623
MsPILS4a	MsPILS11d	0.218502	0.647685	0.337358
MsPILS5a	MsPILS13	0.17685	0.845198	0.209241
MsPILS9b	MsPILS9c	0	0.0337912	NaN
MsPILS6	MsPILS8a	0.0714527	0.142955	0.499825
MsPILS6	MsPILS8b	0.0734324	0.135858	0.54051
MsPILS9b	MsPILS9d	0.0029285	0.0182611	0.160368
MsPILS6	MsPILS12a	0.219726	0.646723	0.339753
MsPILS6	MsPILS12b	0.219612	0.648159	0.338825
MsPILS6	MsPILS13	0.171999	0.734013	0.234327
MsPILS9c	MsPILS9d	0.00292826	0.0213538	0.137131
MsPILS2c	MsPILS2d	0.00103484	0.017085	0.06057
MsPILS8a	MsPILS8b	0.00138122	0.00449103	0.30755
MsPILS2c	MsPILS11a	0.225537	0.64064	0.35205
MsPILS8a	MsPILS12a	0.24952	0.663334	0.37616
MsPILS2c	MsPILS11b	0.223214	0.59912	0.372569
MsPILS8a	MsPILS12b	0.251409	0.687797	0.365527
MsPILS2c	MsPILS11c	0.222674	0.648159	0.343549
MsPILS2c	MsPILS11d	0.22394	0.595308	0.376175
MsPILS2d	MsPILS11a	0.223987	0.64993	0.344632
MsPILS8b	MsPILS12a	0.24952	0.652223	0.382568
MsPILS2d	MsPILS11b	0.22167	0.607875	0.364663
MsPILS8b	MsPILS12b	0.251409	0.676302	0.37174
MsPILS2d	MsPILS11c	0.22113	0.665845	0.332105
MsPILS2d	MsPILS11d	0.222395	0.604014	0.368194
MsPILS10a	MsPILS10b	0.00104758	0.0228714	0.045803
MsPILS10a	MsPILS10c	0.00104758	0.0228714	0.045803
MsPILS10a	MsPILS10d	0.00104767	0.0195557	0.0535736
MsPILS10b	MsPILS10c	0	0	NaN
MsPILS10c	MsPILS10d	0	0.00322842	NaN
MsPILS12a	MsPILS12b	0.00436841	0.0602449	0.072511
MsPILS16a	MsPILS16b	0.00213751	0.0207626	0.10295
MsPILS11a	MsPILS11b	0.00108558	0.0345484	0.031422
MsPILS11a	MsPILS11c	0.00217431	0.0135981	0.159898
MsPILS16a	MsPILS16c	0.00213675	0.0103213	0.207024
MsPILS11a	MsPILS11d	0.00108558	0.0240158	0.0452028
MsPILS12a	MsPILS13	0.0170301	0.0619822	0.274757
MsPILS16a	MsPILS16d	0.00536004	0.0528698	0.101382
MsPILS11b	MsPILS11c	0.00108578	0.0416292	0.0260821
MsPILS16b	MsPILS16c	0	0.0172719	NaN
MsPILS14a	MsPILS14b	0.00344828	0	NaN
MsPILS11b	MsPILS11d	0	0.0102158	NaN
MsPILS12b	MsPILS13	0.0170381	0.0618908	0.275293
MsPILS16b	MsPILS16d	0.003212	0.0455748	0.0704775
MsPILS14a	MsPILS14c	0.00344828	0	NaN
MsPILS11c	MsPILS11d	0.00108578	0.0310033	0.0350214
MsPILS16c	MsPILS16d	0.00321085	0.0492557	0.0651874
MsPILS14b	MsPILS14c	0	0	NaN

## Sheet: Table S2
TableS2. List of primer sequences
Gene name	Application	Forward primer (5’-3’) F	Reverse primer (5"-3) R
MsActin	qRT-PCR	ACTGGAATGGTGAAGGCTGG	TGACAATACCGTGCTCAATGG
MsPILS1b	qRT-PCR	AGAGCTTTTCCGGTATTTCCTT	TCAGCAACAATTCTTATCCTCC
MsPILS1c	qRT-PCR	GGAATCTTTAAGAGCTTTTCCGGTA	TCTAGGCTCAGCCAAACACCTAATA
MsPILS2b	qRT-PCR	CCCAGCAATATGTGATGAGAAAG	GGGGAGTATCTACATTTCCTTCA
MsPILS3b	qRT-PCR	AGGAAATCCTTGAACAAGGTTGTG	GAAGGTGAGTCCAACATTAACAGG
MsPILS3c	qRT-PCR	CGTCTTTCTCTATGGCACTTGG	TGACACTTCAATCGCTGT
MsPILS6	qRT-PCR	TGCCGGTGAACATATTGGTTA	GTAGCCCTTTTGGAGATCCTGAT
MsPILS4c	qRT-PCR	CGTGATGTTTGTCGCAGTAA	CAGCCTCAAGTGCCTTAAAT
MsPILS4a	qRT-PCR	GCCTGTTAATGTTGGAATCAC	CCTCCTTTCTCATCACATATTGCT
MsPILS10a	qRT-PCR	GCAACGATGGGAAGGTTATT	ACCACCAATCAAGCATCTTTTG
MsPILS11a	qRT-PCR	ATCGGACTCACCTTCTTATTTGGC	ATTGCAGGGATGATTACAACTGGA
MsPILS13	qRT-PCR	CCCTACTGTTACCCTAATATTGG	CTGGTGGAACTGCATATTGAAT
MsPILS12a	qRT-PCR	AGCCATATGTAAGGAGAAAGGAAGT	CGGAGCATCTTTTGCAGGGT
MsPILS14a	qRT-PCR	AGCATTCCGGCAATGACCATATT	GATCAAGCCAAAATGAATAGCACCT
MsPILS15b	qRT-PCR	CAGCATTCTCCGCATATATACAC	CCCGATCCCCATAATGCAG
MsPILS16d	qRT-PCR	GATGCCAGTTCTTAAGGTACTA	GCTGCCCCAATTATAAATGTGA
MsPILS1c	Subcellular localization	AGAACACGGGGGACGAGCTCATGTTAGAAGATTTGCATGAAAATAATG	ACCATGGTGTCGACTCTAGAAAGGTAATCAATTACTCTAAAGTAAA
Note: Underlined sequences are homologous to the vector

## Sheet: Table S3
Table S3. The physicochemical properties of MsPILS family proteins in M. sativa
Gene ID	Gene name	Chr	Amino Acid Size	Instability Index II	MW	pI	GRAVY	Subcellular
								Location
MS.gene71716.t1	MsPILS1a	chr1.1	463	36.91	51776.8	5.22	0.469	plas
MS.gene92968.t1	MsPILS1b	chr1.2	464	34.86	51889.1	5.37	0.486	plas
MS.gene029545.t1	MsPILS1c	chr1.3	463	35.57	51692.8	5.29	0.484	plas
MS.gene065651.t1	MsPILS1d	chr1.4	463	36.91	51776.8	5.22	0.469	plas
MS.gene86525.t1	MsPILS2a	chr5.1	421	42.12	46230.5	5.24	0.602	plas
MS.gene65344.t1	MsPILS2b	chr5.2	379	43.97	41511	6.62	0.542	plas
MS.gene64906.t1	MsPILS2c	chr5.3	421	42.29	46190.4	5.13	0.612	plas
MS.gene72672.t1	MsPILS2d	chr5.4	421	41.93	46204.5	5.25	0.611	plas
MS.gene86523.t1	MsPILS3a	chr5.1	421	44.38	45890.1	5.11	0.62	plas
MS.gene64908.t1	MsPILS3b	chr5.3	421	43.66	45978.1	5.1	0.621	plas
MS.gene72674.t1	MsPILS3c	chr5.4	421	44.58	45965.1	5.1	0.598	plas
MS.gene86524.t1	MsPILS4a	chr5.1	421	44.22	46200.5	5.84	0.6	plas
MS.gene64907.t1	MsPILS4b	chr5.3	421	43.48	46129.5	5.84	0.628	plas
MS.gene72673.t1	MsPILS4c	chr5.4	381	42.61	41791.5	8.51	0.578	plas
MS.gene86510.t1	MsPILS5a	chr5.1	425	41.39	45822.2	6.7	0.584	plas
MS.gene82502.t1	MsPILS5b	chr5.2	425	41.81	45807.2	6.44	0.584	plas
MS.gene82503.t1	MsPILS6	chr5.2	342	40.87	36940.7	7	0.613	plas
MS.gene82524.t1	MsPILS7	chr5.2	336	45.88	36399.9	5.14	0.556	plas
MS.gene88345.t1	MsPILS8a	chr5.3	316	40.69	34074.9	6.07	0.396	vacu
MS.gene72693.t1	MsPILS8b	chr5.4	316	40.08	34084.9	6.07	0.393	vacu
MS.gene96521.t1	MsPILS9a	chr5.1	453	40.65	49806.7	5.48	0.588	plas
MS.gene042634.t1	MsPILS9b	chr5.2	453	40.26	49839.8	5.63	0.592	plas
MS.gene053890.t1	MsPILS9c	chr5.3	453	40.26	49839.8	5.63	0.582	plas
MS.gene59685.t1	MsPILS9d	chr5.4	453	40.98	49796.8	5.72	0.6	plas
MS.gene016270.t1	MsPILS10a	chr7.1	422	36.28	45334.3	8.76	0.754	plas
MS.gene036917.t1	MsPILS10b	chr7.2	422	36.28	45362.4	8.76	0.76	plas
MS.gene27527.t1	MsPILS10c	chr7.3	422	36.28	45362.4	8.76	0.76	plas
MS.gene92787.t1	MsPILS10d	chr7.4	422	36.28	45362.4	8.76	0.76	plas
MS.gene69976.t1	MsPILS11a	chr8.1	406	31.43	44309.4	8.48	0.621	plas
MS.gene066493.t1	MsPILS11b	chr8.2	406	31.43	44323.4	8.48	0.622	plas
MS.gene99561.t1	MsPILS11c	chr8.3	406	31.43	44342.5	8.69	0.619	plas
MS.gene23822.t1	MsPILS11d	chr8.4	406	31.43	44323.4	8.48	0.622	plas
MS.gene70006.t1	MsPILS12a	chr8.1	404	33.39	43757	8.08	0.699	vacu
MS.gene066470.t1	MsPILS12b	chr8.2	404	34.05	43753	8.08	0.697	vacu
MS.gene23847.t1	MsPILS13	chr8.4	158	31.15	16923.3	6.53	1.013	plas
MS.gene36694.t1	MsPILS14a	chr8.2	131	21.38	13723	10.52	1.263	plas
MS.gene011111.t1	MsPILS14b	chr8.3	131	20.73	13693	10.52	1.266	plas
MS.gene36586.t1	MsPILS14c	chr8.4	131	20.73	13693	10.52	1.266	plas
MS.gene055372.t1	MsPILS15a	chr8.1	278	46.76	30941.9	9.43	0.375	E.R
MS.gene061349.t1	MsPILS15b	chr8.2	278	45.18	30914.9	9.43	0.385	plas
MS.gene91793.t1	MsPILS15c	chr8.3	278	46.76	30941.9	9.43	0.375	E.R
MS.gene022575.t1	MsPILS15d	chr8.4	278	46.76	30941.9	9.43	0.375	E.R
MS.gene055373.t1	MsPILS16a	chr8.1	410	31.69	44521.6	9.28	0.783	plas
MS.gene061350.t1	MsPILS16b	chr8.2	410	31.28	44517.6	9.28	0.787	plas
MS.gene91792.t1	MsPILS16c	chr8.3	410	31.28	44517.6	9.28	0.787	plas
MS.gene022576.t1	MsPILS16d	chr8.4	410	30.01	44565.6	9.29	0.78	plas
Note: pI: theoretical isoelectric point; MW: molecular weight; Gravy: grand average of hydropathy; plas: plasma membrane; vacu: vacuolar membrane; E.R.: endoplasmic reticulum.

## Sheet: Table S4
Table S4. Sequence identifiers and database sources for all genes used in the phylogenetic analysis (Figure 1)
Gene Name in Tree	Species	Source Database	Primary ID	GenBank accession
MsPILS1a	Medicago sativa L.	MSGI 1.2 / Figshare	MS.gene71716.t1
MsPILS1b			MS.gene92968.t1
MsPILS1c			MS.gene029545.t1
MsPILS1d			MS.gene065651.t1
MsPILS2a			MS.gene86525.t1
MsPILS2b			MS.gene65344.t1
MsPILS2c			MS.gene64906.t1
MsPILS2d			MS.gene72672.t1
MsPILS3a			MS.gene86523.t1
MsPILS3b			MS.gene64908.t1
MsPILS3c			MS.gene72674.t1
MsPILS4a			MS.gene86524.t1
MsPILS4b			MS.gene64907.t1
MsPILS4c			MS.gene72673.t1
MsPILS5a			MS.gene86510.t1
MsPILS5b			MS.gene82502.t1
MsPILS6			MS.gene82503.t1
MsPILS7			MS.gene82524.t1
MsPILS8a			MS.gene88345.t1
MsPILS8b			MS.gene72693.t1
MsPILS9a			MS.gene96521.t1
MsPILS9b			MS.gene042634.t1
MsPILS9c			MS.gene053890.t1
MsPILS9d			MS.gene59685.t1
MsPILS10a			MS.gene016270.t1
MsPILS10b			MS.gene036917.t1
MsPILS10c			MS.gene27527.t1
MsPILS10d			MS.gene92787.t1
MsPILS11a			MS.gene69976.t1
MsPILS11b			MS.gene066493.t1
MsPILS11c			MS.gene99561.t1
MsPILS11d			MS.gene23822.t1
MsPILS12a			MS.gene70006.t1
MsPILS12b			MS.gene066470.t1
MsPILS13			MS.gene23847.t1
MsPILS14a			MS.gene36694.t1
MsPILS14b			MS.gene011111.t1
MsPILS14c			MS.gene36586.t1
MsPILS15a			MS.gene055372.t1
MsPILS15b			MS.gene061349.t1
MsPILS15c			MS.gene91793.t1
MsPILS15d			MS.gene022575.t1
MsPILS16a			MS.gene055373.t1
MsPILS16b			MS.gene061350.t1
MsPILS16c			MS.gene91792.t1
MsPILS16d			MS.gene022576.t1
AtPILS1	Arabidopsis thaliana	TAIR	At1g20925.1	NM_148475.3
AtPILS2			At1g71090.1	NM_105778.2
AtPILS3			At1g76520.1	NM_179561.4.
AtPILS4			At1g76530.1	NM_001334731.1
AtPILS5			At2g17500.1	NM_001036286.3
AtPILS6			At5g01990.1	NM_120277.3
AtPILS7			At5g65980.1	NM_001345730.1
OsPILS1	Oryza sativa ssp. Japonica	RAP-DB	Os05t0481900-02	NM_001062400.1
OsPILS2			Os05t0481900-01	NM_001062400.1
OsPILS3			Os01t0818000-02	NM_001051162.1
OsPILS4			Os01t0818000-01	NM_001051162.1
OsPILS5			Os09t0555100-00	XP_015611058.1
OsPILS6			Os09t0554300-01	NM_001070422.1
OsPILS7			Os09t0491740-01	NM_001188987.1
OsPILS8			Os08t0191000-01	NM_001067704.1
MtPILS1	Medicago truncatula	NCBI TSA	KEH17831	KEH17832.1
MtPILS2			KEH17832	KEH17832.1
MtPILS3			AET03524	AET03524.2
MtPILS4			KEH17833	KEH17833.1
MtPILS5			AES79881	AES79881.1
MtPILS6			KEH27632	KEH27632.1
MtPILS7			KEH27633	KEH27633.1
MtPILS8			AES95390	AES95390.2
MtPILS9			AES95391	AES95391.2
MtPILS10			AES95392	AES95392.1
MtPILS11			AES95350	AES95350.1
MtPILS12			KEH27638	KEH27638.1
MtPILS13			KEH27639	KEH27639.1
MtPILS14			AES97474	AES97474.1
MtPILS15			AES95353	AES95353.1
MtPILS16			AES95349	AES95349.2
MtPILS17			AET03577	AET03577.2
MtPILS18			AES62800	AES62800.1
MtPILS19			AES95360	AES95360.1
MtPILS20			KEH27640	KEH27640.1
MtPILS21			AES95362	AES95362.1
MtPILS22			AES95388	AES95388.1
MtPILS23			AES95389	AES95389.1
Note: A. thaliana identifiers are from TAIR (www.arabidopsis.org); O. sativa identifiers are from RAP-DB(rapdb.dna.affrc.go.jp); M. truncatula identifiers with KEH/AET prefixes are NCBI TSA accessions; M. sativa identifiers are from the Medicago sativa Gene Index 1.2 (MSGI 1.2/ Figshare).

## Sheet: Table S5
Table S5. Secondary structure prediction of MsPILS family proteins in alfalfa
Gene ID	Gene name	Alpha helix (%)	Extended strand (%)	Beta turn (%)	Random coil (%)
MS.gene71716.t1	MsPILS1a	38.44	11.88	0	49.68
MS.gene92968.t1	MsPILS1b	39.22	11.21	0	49.57
MS.gene029545.t1	MsPILS1c	40.82	12.31	0	46.87
MS.gene065651.t1	MsPILS1d	38.44	11.88	0	49.68
MS.gene86525.t1	MsPILS2a	47.27	10.45	0	42.28
MS.gene65344.t1	MsPILS2b	38.26	12.93	0	48.81
MS.gene64906.t1	MsPILS2c	46.56	10.69	0	42.76
MS.gene72672.t1	MsPILS2d	43.47	10.93	0	45.61
MS.gene86523.t1	MsPILS3a	44.42	12.35	0	43.23
MS.gene64908.t1	MsPILS3b	43.47	11.64	0	44.89
MS.gene72674.t1	MsPILS3c	41.33	13.06	0	45.61
MS.gene86524.t1	MsPILS4a	46.56	11.4	0	42.04
MS.gene64907.t1	MsPILS4b	43.23	11.88	0	44.89
MS.gene72673.t1	MsPILS4c	38.85	13.39	0	47.77
MS.gene86510.t1	MsPILS5a	41.65	14.35	0	44
MS.gene82502.t1	MsPILS5b	44	11.06	0	44.94
MS.gene82503.t1	MsPILS6	40.64	11.99	0	47.37
MS.gene82524.t1	MsPILS7	36.9	13.1	0	50
MS.gene88345.t1	MsPILS8a	43.04	10.13	0	46.84
MS.gene72693.t1	MsPILS8b	42.09	11.71	0	46.2
MS.gene96521.t1	MsPILS9a	41.94	10.82	0	47.24
MS.gene042634.t1	MsPILS9b	44.81	11.7	0	43.49
MS.gene053890.t1	MsPILS9c	44.81	11.7	0	43.49
MS.gene59685.t1	MsPILS9d	42.83	11.48	0	45.7
MS.gene016270.t1	MsPILS10a	49.29	10.9	0	39.81
MS.gene036917.t1	MsPILS10b	45.02	12.9	0	42.89
MS.gene27527.t1	MsPILS10c	45.02	12.9	0	42.89
MS.gene92787.t1	MsPILS10d	45.02	12.9	0	42.89
MS.gene69976.t1	MsPILS11a	49.01	11.33	0	39.66
MS.gene066493.t1	MsPILS11b	47.54	10.59	0	41.87
MS.gene99561.t1	MsPILS11c	47.29	11.58	0	41.13
MS.gene23822.t1	MsPILS11d	47.54	10.59	0	41.87
MS.gene70006.t1	MsPILS12a	46.04	12.62	0	41.34
MS.gene066470.t1	MsPILS12b	43.32	12.62	0	44.06
MS.gene23847.t1	MsPILS13	51.9	15.19	0	32.91
MS.gene36694.t1	MsPILS14a	44.27	12.98	0	42.75
MS.gene011111.t1	MsPILS14b	40.46	12.98	0	46.56
MS.gene36586.t1	MsPILS14c	40.46	12.98	0	46.56
MS.gene055372.t1	MsPILS15a	44.6	11.15	0	44.24
MS.gene061349.t1	MsPILS15b	47.48	10.79	0	41.73
MS.gene91793.t1	MsPILS15c	44.6	11.15	0	44.24
MS.gene022575.t1	MsPILS15d	44.6	11.15	0	44.24
MS.gene055373.t1	MsPILS16a	48.66	11.68	0	39.66
MS.gene061350.t1	MsPILS16b	47.32	11.71	0	40.98
MS.gene91792.t1	MsPILS16c	47.32	11.71	0	40.98
MS.gene022576.t1	MsPILS16d	46.1	11.71	0	42.2

## Sheet: Table S6
Table S6. Classification of cis-elements in the MsPILS promoter and references
Function Categories	Cis-element	References
light responsiveness	ACE	[38] Wang, D.; Liu, T.; Tian, W.; Chen, H.; Wang, G.; Zhang, B. Genome-wide identification and stress-responsive expression analysis of the Actin-Depolymerizing Factor (ADF) gene family in Avena sativa L. BMC Plant Biol. 2026, 26, 473.
	G-box	[38] Wang, D.; Liu, T.; Tian, W.; Chen, H.; Wang, G.; Zhang, B. Genome-wide identification and stress-responsive expression analysis of the Actin-Depolymerizing Factor (ADF) gene family in Avena sativa L. BMC Plant Biol. 2026, 26, 473.
	GT1-motif	[38] Wang, D.; Liu, T.; Tian, W.; Chen, H.; Wang, G.; Zhang, B. Genome-wide identification and stress-responsive expression analysis of the Actin-Depolymerizing Factor (ADF) gene family in Avena sativa L. BMC Plant Biol. 2026, 26, 473.
	Box 4	[38] Wang, D.; Liu, T.; Tian, W.; Chen, H.; Wang, G.; Zhang, B. Genome-wide identification and stress-responsive expression analysis of the Actin-Depolymerizing Factor (ADF) gene family in Avena sativa L. BMC Plant Biol. 2026, 26, 473.
	Box II	[38] Wang, D.; Liu, T.; Tian, W.; Chen, H.; Wang, G.; Zhang, B. Genome-wide identification and stress-responsive expression analysis of the Actin-Depolymerizing Factor (ADF) gene family in Avena sativa L. BMC Plant Biol. 2026, 26, 473.
	LAMP-element	[38] Wang, D.; Liu, T.; Tian, W.; Chen, H.; Wang, G.; Zhang, B. Genome-wide identification and stress-responsive expression analysis of the Actin-Depolymerizing Factor (ADF) gene family in Avena sativa L. BMC Plant Biol. 2026, 26, 473.
	TCT-motif	[38] Wang, D.; Liu, T.; Tian, W.; Chen, H.; Wang, G.; Zhang, B. Genome-wide identification and stress-responsive expression analysis of the Actin-Depolymerizing Factor (ADF) gene family in Avena sativa L. BMC Plant Biol. 2026, 26, 473.
	AT1-motif	[38] Wang, D.; Liu, T.; Tian, W.; Chen, H.; Wang, G.; Zhang, B. Genome-wide identification and stress-responsive expression analysis of the Actin-Depolymerizing Factor (ADF) gene family in Avena sativa L. BMC Plant Biol. 2026, 26, 473.
	ATCT-motif	[38] Wang, D.; Liu, T.; Tian, W.; Chen, H.; Wang, G.; Zhang, B. Genome-wide identification and stress-responsive expression analysis of the Actin-Depolymerizing Factor (ADF) gene family in Avena sativa L. BMC Plant Biol. 2026, 26, 473.
	GATA-motif	[38] Wang, D.; Liu, T.; Tian, W.; Chen, H.; Wang, G.; Zhang, B. Genome-wide identification and stress-responsive expression analysis of the Actin-Depolymerizing Factor (ADF) gene family in Avena sativa L. BMC Plant Biol. 2026, 26, 473.
	I-box	[38] Wang, D.; Liu, T.; Tian, W.; Chen, H.; Wang, G.; Zhang, B. Genome-wide identification and stress-responsive expression analysis of the Actin-Depolymerizing Factor (ADF) gene family in Avena sativa L. BMC Plant Biol. 2026, 26, 473.
	3-AF1 binding site	[38] Wang, D.; Liu, T.; Tian, W.; Chen, H.; Wang, G.; Zhang, B. Genome-wide identification and stress-responsive expression analysis of the Actin-Depolymerizing Factor (ADF) gene family in Avena sativa L. BMC Plant Biol. 2026, 26, 473.
	MRE	[38] Wang, D.; Liu, T.; Tian, W.; Chen, H.; Wang, G.; Zhang, B. Genome-wide identification and stress-responsive expression analysis of the Actin-Depolymerizing Factor (ADF) gene family in Avena sativa L. BMC Plant Biol. 2026, 26, 473.
	TCCC-motif	[38] Wang, D.; Liu, T.; Tian, W.; Chen, H.; Wang, G.; Zhang, B. Genome-wide identification and stress-responsive expression analysis of the Actin-Depolymerizing Factor (ADF) gene family in Avena sativa L. BMC Plant Biol. 2026, 26, 473.
	Sp1	[38] Wang, D.; Liu, T.; Tian, W.; Chen, H.; Wang, G.; Zhang, B. Genome-wide identification and stress-responsive expression analysis of the Actin-Depolymerizing Factor (ADF) gene family in Avena sativa L. BMC Plant Biol. 2026, 26, 473.
	ATC-motif	[38] Wang, D.; Liu, T.; Tian, W.; Chen, H.; Wang, G.; Zhang, B. Genome-wide identification and stress-responsive expression analysis of the Actin-Depolymerizing Factor (ADF) gene family in Avena sativa L. BMC Plant Biol. 2026, 26, 473.
	chs-CMA1a	[39] Jin, X.; Wan, H.; Yu, F.; Yang, X.; Yang, R. Genome-Wide Identification of RTE Gene Family Members in Sweet Potato and Their Expression Patterns Under Salt and Drought Stress. Curr. Issues Mol. Biol. 2026, 48, 73.
	L-box	[38] Wang, D.; Liu, T.; Tian, W.; Chen, H.; Wang, G.; Zhang, B. Genome-wide identification and stress-responsive expression analysis of the Actin-Depolymerizing Factor (ADF) gene family in Avena sativa L. BMC Plant Biol. 2026, 26, 473.
	chs-CMA2a	[40] Fan, Z.; Liu, Z.; Wan, X.; Zheng, T.; Pan, J.; Huang, R.; Yang, B.; Luo, H. Genome-wide identification and expression profiling of the CoVQ gene family in Camellia oleifera. BMC Plant Biol. 2026, 26, 436.
growth and development	AT-rich element	[41] Feng, C.-H.; Liu, L.; Liu, D.; Zhen, J.; Li, M.; Jiang, M.; Chi, J. Genome-Wide Identification and Expression Analysis of the GRF Gene Family in Gossypium hirsutum L. Int. J. Mol. Sci. 2026, 27, 2191.
	circadian	[38] Wang, D.; Liu, T.; Tian, W.; Chen, H.; Wang, G.; Zhang, B. Genome-wide identification and stress-responsive expression analysis of the Actin-Depolymerizing Factor (ADF) gene family in Avena sativa L. BMC Plant Biol. 2026, 26, 473.
	O2-site	[38] Wang, D.; Liu, T.; Tian, W.; Chen, H.; Wang, G.; Zhang, B. Genome-wide identification and stress-responsive expression analysis of the Actin-Depolymerizing Factor (ADF) gene family in Avena sativa L. BMC Plant Biol. 2026, 26, 473.
	CAT-box	[38] Wang, D.; Liu, T.; Tian, W.; Chen, H.; Wang, G.; Zhang, B. Genome-wide identification and stress-responsive expression analysis of the Actin-Depolymerizing Factor (ADF) gene family in Avena sativa L. BMC Plant Biol. 2026, 26, 473.
	GCN4_motif	[38] Wang, D.; Liu, T.; Tian, W.; Chen, H.; Wang, G.; Zhang, B. Genome-wide identification and stress-responsive expression analysis of the Actin-Depolymerizing Factor (ADF) gene family in Avena sativa L. BMC Plant Biol. 2026, 26, 473.
	RY-element	[38] Wang, D.; Liu, T.; Tian, W.; Chen, H.; Wang, G.; Zhang, B. Genome-wide identification and stress-responsive expression analysis of the Actin-Depolymerizing Factor (ADF) gene family in Avena sativa L. BMC Plant Biol. 2026, 26, 473.
	HD-Zip 1	[40] Fan, Z.; Liu, Z.; Wan, X.; Zheng, T.; Pan, J.; Huang, R.; Yang, B.; Luo, H. Genome-wide identification and expression profiling of the CoVQ gene family in Camellia oleifera. BMC Plant Biol. 2026, 26, 436.
stress response	ARE	[38] Wang, D.; Liu, T.; Tian, W.; Chen, H.; Wang, G.; Zhang, B. Genome-wide identification and stress-responsive expression analysis of the Actin-Depolymerizing Factor (ADF) gene family in Avena sativa L. BMC Plant Biol. 2026, 26, 473.
	MBS	[38] Wang, D.; Liu, T.; Tian, W.; Chen, H.; Wang, G.; Zhang, B. Genome-wide identification and stress-responsive expression analysis of the Actin-Depolymerizing Factor (ADF) gene family in Avena sativa L. BMC Plant Biol. 2026, 26, 473.
	WUN-motif	[40] Fan, Z.; Liu, Z.; Wan, X.; Zheng, T.; Pan, J.; Huang, R.; Yang, B.; Luo, H. Genome-wide identification and expression profiling of the CoVQ gene family in Camellia oleifera. BMC Plant Biol. 2026, 26, 436.
	LTR	[38] Wang, D.; Liu, T.; Tian, W.; Chen, H.; Wang, G.; Zhang, B. Genome-wide identification and stress-responsive expression analysis of the Actin-Depolymerizing Factor (ADF) gene family in Avena sativa L. BMC Plant Biol. 2026, 26, 473.
	TC-rich repeats	[38] Wang, D.; Liu, T.; Tian, W.; Chen, H.; Wang, G.; Zhang, B. Genome-wide identification and stress-responsive expression analysis of the Actin-Depolymerizing Factor (ADF) gene family in Avena sativa L. BMC Plant Biol. 2026, 26, 473.
phytohormone response	TATC-box	[39] Jin, X.; Wan, H.; Yu, F.; Yang, X.; Yang, R. Genome-Wide Identification of RTE Gene Family Members in Sweet Potato and Their Expression Patterns Under Salt and Drought Stress. Curr. Issues Mol. Biol. 2026, 48, 73.
	TCA-element	[38] Wang, D.; Liu, T.; Tian, W.; Chen, H.; Wang, G.; Zhang, B. Genome-wide identification and stress-responsive expression analysis of the Actin-Depolymerizing Factor (ADF) gene family in Avena sativa L. BMC Plant Biol. 2026, 26, 473.
	ABRE	[38] Wang, D.; Liu, T.; Tian, W.; Chen, H.; Wang, G.; Zhang, B. Genome-wide identification and stress-responsive expression analysis of the Actin-Depolymerizing Factor (ADF) gene family in Avena sativa L. BMC Plant Biol. 2026, 26, 473.
	P-box	[38] Wang, D.; Liu, T.; Tian, W.; Chen, H.; Wang, G.; Zhang, B. Genome-wide identification and stress-responsive expression analysis of the Actin-Depolymerizing Factor (ADF) gene family in Avena sativa L. BMC Plant Biol. 2026, 26, 473.
	TGA-element	[38] Wang, D.; Liu, T.; Tian, W.; Chen, H.; Wang, G.; Zhang, B. Genome-wide identification and stress-responsive expression analysis of the Actin-Depolymerizing Factor (ADF) gene family in Avena sativa L. BMC Plant Biol. 2026, 26, 473.
	CGTCA-motif	[39] Jin, X.; Wan, H.; Yu, F.; Yang, X.; Yang, R. Genome-Wide Identification of RTE Gene Family Members in Sweet Potato and Their Expression Patterns Under Salt and Drought Stress. Curr. Issues Mol. Biol. 2026, 48, 73.
	TGACG-motif	[38] Wang, D.; Liu, T.; Tian, W.; Chen, H.; Wang, G.; Zhang, B. Genome-wide identification and stress-responsive expression analysis of the Actin-Depolymerizing Factor (ADF) gene family in Avena sativa L. BMC Plant Biol. 2026, 26, 473.
	GARE-motif	[38] Wang, D.; Liu, T.; Tian, W.; Chen, H.; Wang, G.; Zhang, B. Genome-wide identification and stress-responsive expression analysis of the Actin-Depolymerizing Factor (ADF) gene family in Avena sativa L. BMC Plant Biol. 2026, 26, 473.
	AuxRR-core	[38] Wang, D.; Liu, T.; Tian, W.; Chen, H.; Wang, G.; Zhang, B. Genome-wide identification and stress-responsive expression analysis of the Actin-Depolymerizing Factor (ADF) gene family in Avena sativa L. BMC Plant Biol. 2026, 26, 473.
	SARE	[38] Wang, D.; Liu, T.; Tian, W.; Chen, H.; Wang, G.; Zhang, B. Genome-wide identification and stress-responsive expression analysis of the Actin-Depolymerizing Factor (ADF) gene family in Avena sativa L. BMC Plant Biol. 2026, 26, 473.

## Sheet: Table S7
Table S7. Cis-elememts in MsPILS promoters
gene_id	cis_element	sequence	start	length	strand	species	function
MsPILS1a	LTR	CCGAAA	381	6	-	Hordeum vulgare	cis-acting element involved in low-temperature responsiveness
MsPILS1a	ABRE	ACGTG	715	5	+	Arabidopsis thaliana	cis-acting element involved in the abscisic acid responsiveness
MsPILS1a	ABRE	ACGTG	1099	5	+	Arabidopsis thaliana	cis-acting element involved in the abscisic acid responsiveness
MsPILS1a	ABRE	ACGTG	1579	5	+	Arabidopsis thaliana	cis-acting element involved in the abscisic acid responsiveness
MsPILS1a	ABRE	CACGTG	1677	6	-	Arabidopsis thaliana	cis-acting element involved in the abscisic acid responsiveness
MsPILS1a	ABRE	ACGTG	1678	5	+	Arabidopsis thaliana	cis-acting element involved in the abscisic acid responsiveness
MsPILS1a	ABRE	ACGTG	1919	5	-	Arabidopsis thaliana	cis-acting element involved in the abscisic acid responsiveness
MsPILS1a	ARE	AAACCA	247	6	+	Zea mays	cis-acting regulatory element essential for the anaerobic induction
MsPILS1a	ARE	AAACCA	495	6	-	Zea mays	cis-acting regulatory element essential for the anaerobic induction
MsPILS1a	ARE	AAACCA	1052	6	+	Zea mays	cis-acting regulatory element essential for the anaerobic induction
MsPILS1a	G-box	TACGTG	1578	6	+	Arabidopsis thaliana	cis-acting regulatory element involved in light responsiveness
MsPILS1a	G-box	ACACGTGT	1676	8	-	Brassica napus	cis-acting regulatory element involved in light responsiveness
MsPILS1a	G-box	CACGTG	1677	6	-	Arabidopsis thaliana	cis-acting regulatory element involved in light responsiveness
MsPILS1a	G-Box	CACGTT	714	6	-	Pisum sativum	cis-acting regulatory element involved in light responsiveness
MsPILS1a	G-Box	CACGTT	1098	6	-	Pisum sativum	cis-acting regulatory element involved in light responsiveness
MsPILS1a	G-Box	CACGTG	1677	6	-	Pisum sativum	cis-acting regulatory element involved in light responsiveness
MsPILS1a	G-Box	CACGTT	1919	6	+	Pisum sativum	cis-acting regulatory element involved in light responsiveness
MsPILS1a	CGTCA-motif	CGTCA	704	5	-	Hordeum vulgare	cis-acting regulatory element involved in the MeJA-responsiveness
MsPILS1a	TGACG-motif	TGACG	704	5	+	Hordeum vulgare	cis-acting regulatory element involved in the MeJA-responsiveness
MsPILS1a	GCN4_motif	TGAGTCA	870	7	+	Oryza sativa	cis-regulatory element involved in endosperm expression
MsPILS1a	GARE-motif	TCTGTTG	621	7	-	Brassica oleracea	gibberellin-responsive element
MsPILS1a	3-AF1 binding site	TAAGAGAGGAA	1327	10	-	Solanum tuberosum	light responsive element
MsPILS1a	GT1-motif	GGTTAA	1088	6	+	Arabidopsis thaliana	light responsive element
MsPILS1a	GT1-motif	GGTTAAT	1269	7	-	Avena sativa	light responsive element
MsPILS1a	GT1-motif	GGTTAA	1270	6	-	Arabidopsis thaliana	light responsive element
MsPILS1a	GT1-motif	GGTTAAT	1408	7	-	Avena sativa	light responsive element
MsPILS1a	GT1-motif	GGTTAA	1409	6	-	Arabidopsis thaliana	light responsive element
MsPILS1a	Sp1	GGGCGG	346	6	-	Oryza sativa	light responsive element
MsPILS1a	Box 4	ATTAAT	182	6	+	Petroselinum crispum	part of a conserved DNA module involved in light responsiveness
MsPILS1a	Box 4	ATTAAT	1596	6	-	Petroselinum crispum	part of a conserved DNA module involved in light responsiveness
MsPILS1a	I-box	GTATAAGGCC	230	9	+	Larix laricina	part of a light responsive element
MsPILS1a	I-box	GTATAAGGCC	937	9	+	Larix laricina	part of a light responsive element
MsPILS1a	TCT-motif	TCTTAC	1746	6	+	Arabidopsis thaliana	part of a light responsive element
MsPILS1b	ABRE	ACGTG	214	5	-	Arabidopsis thaliana	cis-acting element involved in the abscisic acid responsiveness
MsPILS1b	ABRE	ACGTG	868	5	+	Arabidopsis thaliana	cis-acting element involved in the abscisic acid responsiveness
MsPILS1b	ABRE	ACGTG	1583	5	+	Arabidopsis thaliana	cis-acting element involved in the abscisic acid responsiveness
MsPILS1b	ABRE	CACGTG	1681	6	-	Arabidopsis thaliana	cis-acting element involved in the abscisic acid responsiveness
MsPILS1b	ABRE	ACGTG	1682	5	+	Arabidopsis thaliana	cis-acting element involved in the abscisic acid responsiveness
MsPILS1b	ABRE	ACGTG	1919	5	-	Arabidopsis thaliana	cis-acting element involved in the abscisic acid responsiveness
MsPILS1b	ARE	AAACCA	648	6	-	Zea mays	cis-acting regulatory element essential for the anaerobic induction
MsPILS1b	G-box	TACGTG	1582	6	+	Arabidopsis thaliana	cis-acting regulatory element involved in light responsiveness
MsPILS1b	G-box	ACACGTGT	1680	8	-	Brassica napus	cis-acting regulatory element involved in light responsiveness
MsPILS1b	G-box	CACGTG	1681	6	-	Arabidopsis thaliana	cis-acting regulatory element involved in light responsiveness
MsPILS1b	G-Box	CACGTT	214	6	+	Pisum sativum	cis-acting regulatory element involved in light responsiveness
MsPILS1b	G-Box	CACGTT	867	6	-	Pisum sativum	cis-acting regulatory element involved in light responsiveness
MsPILS1b	G-Box	CACGTG	1681	6	-	Pisum sativum	cis-acting regulatory element involved in light responsiveness
MsPILS1b	G-Box	CACGTT	1919	6	+	Pisum sativum	cis-acting regulatory element involved in light responsiveness
MsPILS1b	CGTCA-motif	CGTCA	857	5	-	Hordeum vulgare	cis-acting regulatory element involved in the MeJA-responsiveness
MsPILS1b	TGACG-motif	TGACG	857	5	+	Hordeum vulgare	cis-acting regulatory element involved in the MeJA-responsiveness
MsPILS1b	CAT-box	GCCACT	54	6	-	Arabidopsis thaliana	cis-acting regulatory element related to meristem expression
MsPILS1b	GCN4_motif	TGAGTCA	1014	7	+	Oryza sativa	cis-regulatory element involved in endosperm expression
MsPILS1b	GARE-motif	TCTGTTG	774	7	-	Brassica oleracea	gibberellin-responsive element
MsPILS1b	3-AF1 binding site	TAAGAGAGGAA	1331	10	-	Solanum tuberosum	light responsive element
MsPILS1b	GT1-motif	GGTTAA	236	6	-	Arabidopsis thaliana	light responsive element
MsPILS1b	GT1-motif	GGTTAAT	1273	7	-	Avena sativa	light responsive element
MsPILS1b	GT1-motif	GGTTAA	1274	6	-	Arabidopsis thaliana	light responsive element
MsPILS1b	GT1-motif	GGTTAAT	1412	7	-	Avena sativa	light responsive element
MsPILS1b	GT1-motif	GGTTAA	1413	6	-	Arabidopsis thaliana	light responsive element
MsPILS1b	MBS	CAACTG	1562	6	-	Arabidopsis thaliana	MYB binding site involved in drought-inducibility
MsPILS1b	MRE	AACCTAA	238	7	+	Petroselinum crispum	MYB binding site involved in light responsiveness
MsPILS1b	Box 4	ATTAAT	1600	6	-	Petroselinum crispum	part of a conserved DNA module involved in light responsiveness
MsPILS1b	I-box	GTATAAGGCC	1081	9	+	Larix laricina	part of a light responsive element
MsPILS1b	LAMP-element	CTTTATCA	557	8	+	Pisum sativum	part of a light responsive element
MsPILS1b	TCT-motif	TCTTAC	1746	6	+	Arabidopsis thaliana	part of a light responsive element
MsPILS1c	ABRE	ACGTG	655	5	+	Arabidopsis thaliana	cis-acting element involved in the abscisic acid responsiveness
MsPILS1c	ABRE	ACGTG	1579	5	+	Arabidopsis thaliana	cis-acting element involved in the abscisic acid responsiveness
MsPILS1c	ABRE	CACGTG	1681	6	-	Arabidopsis thaliana	cis-acting element involved in the abscisic acid responsiveness
MsPILS1c	ABRE	ACGTG	1682	5	+	Arabidopsis thaliana	cis-acting element involved in the abscisic acid responsiveness
MsPILS1c	ABRE	ACGTG	1919	5	-	Arabidopsis thaliana	cis-acting element involved in the abscisic acid responsiveness
MsPILS1c	ARE	AAACCA	435	6	-	Zea mays	cis-acting regulatory element essential for the anaerobic induction
MsPILS1c	G-Box	CACGTT	654	6	-	Pisum sativum	cis-acting regulatory element involved in light responsiveness
MsPILS1c	G-Box	CACGTG	1681	6	-	Pisum sativum	cis-acting regulatory element involved in light responsiveness
MsPILS1c	G-Box	CACGTT	1919	6	+	Pisum sativum	cis-acting regulatory element involved in light responsiveness
MsPILS1c	G-box	TACGTG	1578	6	+	Arabidopsis thaliana	cis-acting regulatory element involved in light responsiveness
MsPILS1c	G-box	ACACGTGT	1680	8	-	Brassica napus	cis-acting regulatory element involved in light responsiveness
MsPILS1c	G-box	CACGTG	1681	6	-	Arabidopsis thaliana	cis-acting regulatory element involved in light responsiveness
MsPILS1c	CGTCA-motif	CGTCA	644	5	-	Hordeum vulgare	cis-acting regulatory element involved in the MeJA-responsiveness
MsPILS1c	TGACG-motif	TGACG	644	5	+	Hordeum vulgare	cis-acting regulatory element involved in the MeJA-responsiveness
MsPILS1c	GCN4_motif	TGAGTCA	801	7	+	Oryza sativa	cis-regulatory element involved in endosperm expression
MsPILS1c	GARE-motif	TCTGTTG	561	7	-	Brassica oleracea	gibberellin-responsive element
MsPILS1c	3-AF1 binding site	TAAGAGAGGAA	1327	10	-	Solanum tuberosum	light responsive element
MsPILS1c	GT1-motif	GGTTAA	24	6	-	Arabidopsis thaliana	light responsive element
MsPILS1c	GT1-motif	GGTTAAT	1269	7	-	Avena sativa	light responsive element
MsPILS1c	GT1-motif	GGTTAA	1270	6	-	Arabidopsis thaliana	light responsive element
MsPILS1c	GT1-motif	GGTTAAT	1408	7	-	Avena sativa	light responsive element
MsPILS1c	GT1-motif	GGTTAA	1409	6	-	Arabidopsis thaliana	light responsive element
MsPILS1c	MRE	AACCTAA	26	7	+	Petroselinum crispum	MYB binding site involved in light responsiveness
MsPILS1c	Box 4	ATTAAT	1596	6	-	Petroselinum crispum	part of a conserved DNA module involved in light responsiveness
MsPILS1c	I-box	GTATAAGGCC	868	9	+	Larix laricina	part of a light responsive element
MsPILS1c	TCT-motif	TCTTAC	1746	6	+	Arabidopsis thaliana	part of a light responsive element
MsPILS1d	LTR	CCGAAA	381	6	-	Hordeum vulgare	cis-acting element involved in low-temperature responsiveness
MsPILS1d	ABRE	ACGTG	715	5	+	Arabidopsis thaliana	cis-acting element involved in the abscisic acid responsiveness
MsPILS1d	ABRE	ACGTG	1099	5	+	Arabidopsis thaliana	cis-acting element involved in the abscisic acid responsiveness
MsPILS1d	ABRE	ACGTG	1579	5	+	Arabidopsis thaliana	cis-acting element involved in the abscisic acid responsiveness
MsPILS1d	ABRE	CACGTG	1677	6	-	Arabidopsis thaliana	cis-acting element involved in the abscisic acid responsiveness
MsPILS1d	ABRE	ACGTG	1678	5	+	Arabidopsis thaliana	cis-acting element involved in the abscisic acid responsiveness
MsPILS1d	ABRE	ACGTG	1919	5	-	Arabidopsis thaliana	cis-acting element involved in the abscisic acid responsiveness
MsPILS1d	ARE	AAACCA	247	6	+	Zea mays	cis-acting regulatory element essential for the anaerobic induction
MsPILS1d	ARE	AAACCA	495	6	-	Zea mays	cis-acting regulatory element essential for the anaerobic induction
MsPILS1d	ARE	AAACCA	1052	6	+	Zea mays	cis-acting regulatory element essential for the anaerobic induction
MsPILS1d	G-box	TACGTG	1578	6	+	Arabidopsis thaliana	cis-acting regulatory element involved in light responsiveness
MsPILS1d	G-box	ACACGTGT	1676	8	-	Brassica napus	cis-acting regulatory element involved in light responsiveness
MsPILS1d	G-box	CACGTG	1677	6	-	Arabidopsis thaliana	cis-acting regulatory element involved in light responsiveness
MsPILS1d	G-Box	CACGTT	714	6	-	Pisum sativum	cis-acting regulatory element involved in light responsiveness
MsPILS1d	G-Box	CACGTT	1098	6	-	Pisum sativum	cis-acting regulatory element involved in light responsiveness
MsPILS1d	G-Box	CACGTG	1677	6	-	Pisum sativum	cis-acting regulatory element involved in light responsiveness
MsPILS1d	G-Box	CACGTT	1919	6	+	Pisum sativum	cis-acting regulatory element involved in light responsiveness
MsPILS1d	CGTCA-motif	CGTCA	704	5	-	Hordeum vulgare	cis-acting regulatory element involved in the MeJA-responsiveness
MsPILS1d	TGACG-motif	TGACG	704	5	+	Hordeum vulgare	cis-acting regulatory element involved in the MeJA-responsiveness
MsPILS1d	GCN4_motif	TGAGTCA	870	7	+	Oryza sativa	cis-regulatory element involved in endosperm expression
MsPILS1d	GARE-motif	TCTGTTG	621	7	-	Brassica oleracea	gibberellin-responsive element
MsPILS1d	3-AF1 binding site	TAAGAGAGGAA	1327	10	-	Solanum tuberosum	light responsive element
MsPILS1d	GT1-motif	GGTTAA	1088	6	+	Arabidopsis thaliana	light responsive element
MsPILS1d	GT1-motif	GGTTAAT	1269	7	-	Avena sativa	light responsive element
MsPILS1d	GT1-motif	GGTTAA	1270	6	-	Arabidopsis thaliana	light responsive element
MsPILS1d	GT1-motif	GGTTAAT	1408	7	-	Avena sativa	light responsive element
MsPILS1d	GT1-motif	GGTTAA	1409	6	-	Arabidopsis thaliana	light responsive element
MsPILS1d	Sp1	GGGCGG	346	6	-	Oryza sativa	light responsive element
MsPILS1d	Box 4	ATTAAT	182	6	+	Petroselinum crispum	part of a conserved DNA module involved in light responsiveness
MsPILS1d	Box 4	ATTAAT	1596	6	-	Petroselinum crispum	part of a conserved DNA module involved in light responsiveness
MsPILS1d	I-box	GTATAAGGCC	230	9	+	Larix laricina	part of a light responsive element
MsPILS1d	I-box	GTATAAGGCC	937	9	+	Larix laricina	part of a light responsive element
MsPILS1d	TCT-motif	TCTTAC	1746	6	+	Arabidopsis thaliana	part of a light responsive element
MsPILS2a	TC-rich repeats	ATTCTCTAAC	1776	9	-	Nicotiana tabacum	cis-acting element involved in defense and stress responsiveness
MsPILS2a	TATC-box	TATCCCA	624	7	-	Oryza sativa	cis-acting element involved in gibberellin-responsiveness
MsPILS2a	ABRE	ACGTG	1156	5	+	Arabidopsis thaliana	cis-acting element involved in the abscisic acid responsiveness
MsPILS2a	ARE	AAACCA	1327	6	+	Zea mays	cis-acting regulatory element essential for the anaerobic induction
MsPILS2a	ARE	AAACCA	1358	6	+	Zea mays	cis-acting regulatory element essential for the anaerobic induction
MsPILS2a	ARE	AAACCA	1425	6	-	Zea mays	cis-acting regulatory element essential for the anaerobic induction
MsPILS2a	circadian	CAAAGATATC	785	9	-	Lycopersicon esculentum	cis-acting regulatory element involved in circadian control
MsPILS2a	G-box	CACGTC	1155	6	-	Zea mays	cis-acting regulatory element involved in light responsiveness
MsPILS2a	GT1-motif	GGTTAA	196	6	+	Arabidopsis thaliana	light responsive element
MsPILS2a	ATCT-motif	AATCTAATCC	1138	9	-	Pisum sativum	part of a conserved DNA module involved in light responsiveness
MsPILS2a	GATA-motif	GATAGGA	631	7	+	Arabidopsis thaliana	part of a light responsive element
MsPILS2a	LAMP-element	CCTTATCCA	412	9	-	Spinacia oleracea	part of a light responsive element
MsPILS2a	LAMP-element	CTTTATCA	1159	8	-	Pisum sativum	part of a light responsive element
MsPILS2a	L-box	ATCCCACCTAC	1131	10	-	Petroselinum crispum	part of a light responsive element
MsPILS2a	TCT-motif	TCTTAC	1684	6	+	Arabidopsis thaliana	part of a light responsive element
MsPILS2a	AT1-motif	AATTATTTTTTATT	1053	13	-	Solanum tuberosum	part of a light responsive module
MsPILS2a	WUN-motif	AAATTTCCT	909	9	-	Brassica oleracea	wound-responsive element
MsPILS2b	TATC-box	TATCCCA	1169	7	+	Oryza sativa	cis-acting element involved in gibberellin-responsiveness
MsPILS2b	ABRE	ACGTG	202	5	+	Arabidopsis thaliana	cis-acting element involved in the abscisic acid responsiveness
MsPILS2b	ABRE	ACGTG	871	5	+	Arabidopsis thaliana	cis-acting element involved in the abscisic acid responsiveness
MsPILS2b	ABRE	CACGTG	1102	6	-	Arabidopsis thaliana	cis-acting element involved in the abscisic acid responsiveness
MsPILS2b	ABRE	ACGTG	1103	5	+	Arabidopsis thaliana	cis-acting element involved in the abscisic acid responsiveness
MsPILS2b	ABRE	ACGTG	1147	5	-	Arabidopsis thaliana	cis-acting element involved in the abscisic acid responsiveness
MsPILS2b	ABRE	CGCACGTGTC	1779	9	+	Hordeum vulgare	cis-acting element involved in the abscisic acid responsiveness
MsPILS2b	ABRE	CACGTG	1781	6	-	Arabidopsis thaliana	cis-acting element involved in the abscisic acid responsiveness
MsPILS2b	ABRE	ACGTG	1782	5	+	Arabidopsis thaliana	cis-acting element involved in the abscisic acid responsiveness
MsPILS2b	ARE	AAACCA	1759	6	-	Zea mays	cis-acting regulatory element essential for the anaerobic induction
MsPILS2b	circadian	CAAAGATATC	900	9	+	Lycopersicon esculentum	cis-acting regulatory element involved in circadian control
MsPILS2b	G-box	CACGTC	201	6	-	Zea mays	cis-acting regulatory element involved in light responsiveness
MsPILS2b	G-box	CACGTC	870	6	-	Zea mays	cis-acting regulatory element involved in light responsiveness
MsPILS2b	G-box	CACGTG	1102	6	-	Arabidopsis thaliana	cis-acting regulatory element involved in light responsiveness
MsPILS2b	G-box	TACGTG	1147	6	-	Arabidopsis thaliana	cis-acting regulatory element involved in light responsiveness
MsPILS2b	G-box	CACGTG	1781	6	-	Arabidopsis thaliana	cis-acting regulatory element involved in light responsiveness
MsPILS2b	G-Box	CACGTG	1102	6	-	Pisum sativum	cis-acting regulatory element involved in light responsiveness
MsPILS2b	G-Box	CACGTG	1781	6	-	Pisum sativum	cis-acting regulatory element involved in light responsiveness
MsPILS2b	CGTCA-motif	CGTCA	28	5	+	Hordeum vulgare	cis-acting regulatory element involved in the MeJA-responsiveness
MsPILS2b	CGTCA-motif	CGTCA	200	5	-	Hordeum vulgare	cis-acting regulatory element involved in the MeJA-responsiveness
MsPILS2b	CGTCA-motif	CGTCA	1747	5	+	Hordeum vulgare	cis-acting regulatory element involved in the MeJA-responsiveness
MsPILS2b	TGACG-motif	TGACG	28	5	-	Hordeum vulgare	cis-acting regulatory element involved in the MeJA-responsiveness
MsPILS2b	TGACG-motif	TGACG	200	5	+	Hordeum vulgare	cis-acting regulatory element involved in the MeJA-responsiveness
MsPILS2b	TGACG-motif	TGACG	1747	5	-	Hordeum vulgare	cis-acting regulatory element involved in the MeJA-responsiveness
MsPILS2b	GCN4_motif	TGAGTCA	1275	7	-	Oryza sativa	cis-regulatory element involved in endosperm expression
MsPILS2b	P-box	CCTTTTG	1327	7	+	Oryza sativa	gibberellin-responsive element
MsPILS2b	3-AF1 binding site	TAAGAGAGGAA	1911	10	-	Solanum tuberosum	light responsive element
MsPILS2b	MBS	CAACTG	1984	6	-	Arabidopsis thaliana	MYB binding site involved in drought-inducibility
MsPILS2b	MRE	AACCTAA	1401	7	-	Petroselinum crispum	MYB binding site involved in light responsiveness
MsPILS2b	ATCT-motif	AATCTAATCC	758	9	+	Pisum sativum	part of a conserved DNA module involved in light responsiveness
MsPILS2b	Box 4	ATTAAT	1679	6	-	Petroselinum crispum	part of a conserved DNA module involved in light responsiveness
MsPILS2b	GATA-motif	AAGGATAAGG	1321	9	-	Solanum tuberosum	part of a light responsive element
MsPILS2b	I-box	AAGATAAGGCT	1474	10	+	Gossypium hirsutum	part of a light responsive element
MsPILS2c	TC-rich repeats	ATTCTCTAAC	1776	9	-	Nicotiana tabacum	cis-acting element involved in defense and stress responsiveness
MsPILS2c	TATC-box	TATCCCA	583	7	-	Oryza sativa	cis-acting element involved in gibberellin-responsiveness
MsPILS2c	LTR	CCGAAA	749	6	-	Hordeum vulgare	cis-acting element involved in low-temperature responsiveness
MsPILS2c	ABRE	ACGTG	1118	5	+	Arabidopsis thaliana	cis-acting element involved in the abscisic acid responsiveness
MsPILS2c	ARE	AAACCA	1327	6	+	Zea mays	cis-acting regulatory element essential for the anaerobic induction
MsPILS2c	ARE	AAACCA	1358	6	+	Zea mays	cis-acting regulatory element essential for the anaerobic induction
MsPILS2c	ARE	AAACCA	1425	6	-	Zea mays	cis-acting regulatory element essential for the anaerobic induction
MsPILS2c	G-box	CACGTC	1117	6	-	Zea mays	cis-acting regulatory element involved in light responsiveness
MsPILS2c	GT1-motif	GGTTAA	168	6	+	Arabidopsis thaliana	light responsive element
MsPILS2c	ATCT-motif	AATCTAATCC	1100	9	-	Pisum sativum	part of a conserved DNA module involved in light responsiveness
MsPILS2c	GATA-motif	GATAGGA	590	7	+	Arabidopsis thaliana	part of a light responsive element
MsPILS2c	LAMP-element	CCTTATCCA	371	9	-	Spinacia oleracea	part of a light responsive element
MsPILS2c	LAMP-element	CTTTATCA	1121	8	-	Pisum sativum	part of a light responsive element
MsPILS2c	L-box	ATCCCACCTAC	1093	10	-	Petroselinum crispum	part of a light responsive element
MsPILS2c	TCT-motif	TCTTAC	1684	6	+	Arabidopsis thaliana	part of a light responsive element
MsPILS2c	AT1-motif	AATTATTTTTTATT	1015	13	-	Solanum tuberosum	part of a light responsive module
MsPILS2c	WUN-motif	AAATTTCCT	871	9	-	Brassica oleracea	wound-responsive element
MsPILS2d	TC-rich repeats	ATTCTCTAAC	1776	9	-	Nicotiana tabacum	cis-acting element involved in defense and stress responsiveness
MsPILS2d	LTR	CCGAAA	1147	6	+	Hordeum vulgare	cis-acting element involved in low-temperature responsiveness
MsPILS2d	ABRE	ACGTG	38	5	+	Arabidopsis thaliana	cis-acting element involved in the abscisic acid responsiveness
MsPILS2d	ARE	AAACCA	209	6	+	Zea mays	cis-acting regulatory element essential for the anaerobic induction
MsPILS2d	ARE	AAACCA	246	6	+	Zea mays	cis-acting regulatory element essential for the anaerobic induction
MsPILS2d	ARE	AAACCA	313	6	+	Zea mays	cis-acting regulatory element essential for the anaerobic induction
MsPILS2d	ARE	AAACCA	413	6	-	Zea mays	cis-acting regulatory element essential for the anaerobic induction
MsPILS2d	ARE	AAACCA	1268	6	+	Zea mays	cis-acting regulatory element essential for the anaerobic induction
MsPILS2d	ARE	AAACCA	1335	6	+	Zea mays	cis-acting regulatory element essential for the anaerobic induction
MsPILS2d	ARE	AAACCA	1435	6	-	Zea mays	cis-acting regulatory element essential for the anaerobic induction
MsPILS2d	G-box	CACGTC	37	6	-	Zea mays	cis-acting regulatory element involved in light responsiveness
MsPILS2d	GT1-motif	GGTTAAT	1011	7	+	Avena sativa	light responsive element
MsPILS2d	MRE	AACCTAA	287	7	-	Petroselinum crispum	MYB binding site involved in light responsiveness
MsPILS2d	MRE	AACCTAA	1008	7	-	Petroselinum crispum	MYB binding site involved in light responsiveness
MsPILS2d	MRE	AACCTAA	1309	7	-	Petroselinum crispum	MYB binding site involved in light responsiveness
MsPILS2d	ATCT-motif	AATCTAATCC	20	9	-	Pisum sativum	part of a conserved DNA module involved in light responsiveness
MsPILS2d	ATCT-motif	AATCTAATCC	1565	9	+	Pisum sativum	part of a conserved DNA module involved in light responsiveness
MsPILS2d	Box 4	ATTAAT	981	6	+	Petroselinum crispum	part of a conserved DNA module involved in light responsiveness
MsPILS2d	chs-CMA1a	TTACTTAA	809	8	-	Daucus carota	part of a light responsive element
MsPILS2d	GATA-motif	AAGGATAAGG	422	9	+	Solanum tuberosum	part of a light responsive element
MsPILS2d	GATA-motif	AAGGATAAGG	1444	9	+	Solanum tuberosum	part of a light responsive element
MsPILS2d	LAMP-element	CTTTATCA	41	8	-	Pisum sativum	part of a light responsive element
MsPILS2d	TCT-motif	TCTTAC	1684	6	+	Arabidopsis thaliana	part of a light responsive element
MsPILS2d	AT1-motif	AATTATTTTTTATT	1633	13	-	Solanum tuberosum	part of a light responsive module
MsPILS3a	TGA-element	AACGAC	29	6	-	Brassica oleracea	auxin-responsive element
MsPILS3a	TGA-element	AACGAC	79	6	-	Brassica oleracea	auxin-responsive element
MsPILS3a	ACE	CTAACGTATT	912	9	-	Petroselinum crispum	cis-acting element involved in light responsiveness
MsPILS3a	LTR	CCGAAA	848	6	-	Hordeum vulgare	cis-acting element involved in low-temperature responsiveness
MsPILS3a	ABRE	CACGTG	529	6	+	Arabidopsis thaliana	cis-acting element involved in the abscisic acid responsiveness
MsPILS3a	ABRE	ACGTG	530	5	+	Arabidopsis thaliana	cis-acting element involved in the abscisic acid responsiveness
MsPILS3a	ABRE	ACGTG	1808	5	+	Arabidopsis thaliana	cis-acting element involved in the abscisic acid responsiveness
MsPILS3a	ABRE	ACGTG	1848	5	-	Arabidopsis thaliana	cis-acting element involved in the abscisic acid responsiveness
MsPILS3a	ARE	AAACCA	1087	6	+	Zea mays	cis-acting regulatory element essential for the anaerobic induction
MsPILS3a	ARE	AAACCA	1325	6	-	Zea mays	cis-acting regulatory element essential for the anaerobic induction
MsPILS3a	G-box	CACGTG	529	6	+	Arabidopsis thaliana	cis-acting regulatory element involved in light responsiveness
MsPILS3a	G-box	TACGTG	1848	6	-	Arabidopsis thaliana	cis-acting regulatory element involved in light responsiveness
MsPILS3a	G-Box	CACGTG	529	6	+	Pisum sativum	cis-acting regulatory element involved in light responsiveness
MsPILS3a	G-Box	CACGTT	1807	6	-	Pisum sativum	cis-acting regulatory element involved in light responsiveness
MsPILS3a	RY-element	CATGCATG	1730	8	-	Helianthus annuus	cis-acting regulatory element involved in seed-specific regulation
MsPILS3a	CGTCA-motif	CGTCA	636	5	-	Hordeum vulgare	cis-acting regulatory element involved in the MeJA-responsiveness
MsPILS3a	TGACG-motif	TGACG	636	5	+	Hordeum vulgare	cis-acting regulatory element involved in the MeJA-responsiveness
MsPILS3a	CAT-box	GCCACT	1524	6	+	Arabidopsis thaliana	cis-acting regulatory element related to meristem expression
MsPILS3a	P-box	CCTTTTG	700	7	-	Oryza sativa	gibberellin-responsive element
MsPILS3a	GT1-motif	GGTTAA	92	6	-	Arabidopsis thaliana	light responsive element
MsPILS3a	GT1-motif	GGTTAAT	516	7	-	Avena sativa	light responsive element
MsPILS3a	GT1-motif	GGTTAA	517	6	-	Arabidopsis thaliana	light responsive element
MsPILS3a	GT1-motif	GGTTAA	1453	6	-	Arabidopsis thaliana	light responsive element
MsPILS3a	MBS	CAACTG	1985	6	-	Arabidopsis thaliana	MYB binding site involved in drought-inducibility
MsPILS3a	MRE	AACCTAA	280	7	-	Petroselinum crispum	MYB binding site involved in light responsiveness
MsPILS3a	ATCT-motif	AATCTAATCC	153	9	+	Pisum sativum	part of a conserved DNA module involved in light responsiveness
MsPILS3a	Box 4	ATTAAT	331	6	+	Petroselinum crispum	part of a conserved DNA module involved in light responsiveness
MsPILS3a	Box 4	ATTAAT	949	6	+	Petroselinum crispum	part of a conserved DNA module involved in light responsiveness
MsPILS3a	Box 4	ATTAAT	1577	6	-	Petroselinum crispum	part of a conserved DNA module involved in light responsiveness
MsPILS3a	Box 4	ATTAAT	1698	6	-	Petroselinum crispum	part of a conserved DNA module involved in light responsiveness
MsPILS3a	chs-CMA1a	TTACTTAA	1223	8	-	Daucus carota	part of a light responsive element
MsPILS3b	TGA-element	AACGAC	38	6	-	Brassica oleracea	auxin-responsive element
MsPILS3b	AT-rich element	ATAGAAATCAA	1017	10	-	Glycine max	binding site of AT-rich DNA binding protein (ATBP-1)
MsPILS3b	ACE	CTAACGTATT	723	9	-	Petroselinum crispum	cis-acting element involved in light responsiveness
MsPILS3b	LTR	CCGAAA	659	6	-	Hordeum vulgare	cis-acting element involved in low-temperature responsiveness
MsPILS3b	ABRE	CACGTG	340	6	+	Arabidopsis thaliana	cis-acting element involved in the abscisic acid responsiveness
MsPILS3b	ABRE	ACGTG	341	5	+	Arabidopsis thaliana	cis-acting element involved in the abscisic acid responsiveness
MsPILS3b	ABRE	ACGTG	1814	5	+	Arabidopsis thaliana	cis-acting element involved in the abscisic acid responsiveness
MsPILS3b	ABRE	ACGTG	1848	5	-	Arabidopsis thaliana	cis-acting element involved in the abscisic acid responsiveness
MsPILS3b	ARE	AAACCA	898	6	+	Zea mays	cis-acting regulatory element essential for the anaerobic induction
MsPILS3b	ARE	AAACCA	1091	6	+	Zea mays	cis-acting regulatory element essential for the anaerobic induction
MsPILS3b	ARE	AAACCA	1329	6	-	Zea mays	cis-acting regulatory element essential for the anaerobic induction
MsPILS3b	G-box	CACGTG	340	6	+	Arabidopsis thaliana	cis-acting regulatory element involved in light responsiveness
MsPILS3b	G-box	TACGTG	1848	6	-	Arabidopsis thaliana	cis-acting regulatory element involved in light responsiveness
MsPILS3b	G-Box	CACGTG	340	6	+	Pisum sativum	cis-acting regulatory element involved in light responsiveness
MsPILS3b	G-Box	CACGTT	1813	6	-	Pisum sativum	cis-acting regulatory element involved in light responsiveness
MsPILS3b	CGTCA-motif	CGTCA	448	5	-	Hordeum vulgare	cis-acting regulatory element involved in the MeJA-responsiveness
MsPILS3b	TGACG-motif	TGACG	448	5	+	Hordeum vulgare	cis-acting regulatory element involved in the MeJA-responsiveness
MsPILS3b	CAT-box	GCCACT	1528	6	+	Arabidopsis thaliana	cis-acting regulatory element related to meristem expression
MsPILS3b	P-box	CCTTTTG	512	7	-	Oryza sativa	gibberellin-responsive element
MsPILS3b	GT1-motif	GGTTAA	51	6	-	Arabidopsis thaliana	light responsive element
MsPILS3b	GT1-motif	GGTTAAT	327	7	-	Avena sativa	light responsive element
MsPILS3b	GT1-motif	GGTTAA	328	6	-	Arabidopsis thaliana	light responsive element
MsPILS3b	GT1-motif	GGTTAA	1457	6	-	Arabidopsis thaliana	light responsive element
MsPILS3b	MBS	CAACTG	1985	6	-	Arabidopsis thaliana	MYB binding site involved in drought-inducibility
MsPILS3b	ATCT-motif	AATCTAATCC	112	9	+	Pisum sativum	part of a conserved DNA module involved in light responsiveness
MsPILS3b	Box 4	ATTAAT	464	6	+	Petroselinum crispum	part of a conserved DNA module involved in light responsiveness
MsPILS3b	Box 4	ATTAAT	760	6	+	Petroselinum crispum	part of a conserved DNA module involved in light responsiveness
MsPILS3b	Box 4	ATTAAT	1583	6	-	Petroselinum crispum	part of a conserved DNA module involved in light responsiveness
MsPILS3b	Box 4	ATTAAT	1704	6	-	Petroselinum crispum	part of a conserved DNA module involved in light responsiveness
MsPILS3b	chs-CMA1a	TTACTTAA	1227	8	-	Daucus carota	part of a light responsive element
MsPILS3c	TGA-element	AACGAC	41	6	-	Brassica oleracea	auxin-responsive element
MsPILS3c	AT-rich element	ATAGAAATCAA	1018	10	-	Glycine max	binding site of AT-rich DNA binding protein (ATBP-1)
MsPILS3c	ACE	CTAACGTATT	725	9	-	Petroselinum crispum	cis-acting element involved in light responsiveness
MsPILS3c	LTR	CCGAAA	661	6	-	Hordeum vulgare	cis-acting element involved in low-temperature responsiveness
MsPILS3c	ABRE	CACGTG	343	6	+	Arabidopsis thaliana	cis-acting element involved in the abscisic acid responsiveness
MsPILS3c	ABRE	ACGTG	344	5	+	Arabidopsis thaliana	cis-acting element involved in the abscisic acid responsiveness
MsPILS3c	ABRE	ACGTG	1814	5	+	Arabidopsis thaliana	cis-acting element involved in the abscisic acid responsiveness
MsPILS3c	ARE	AAACCA	899	6	+	Zea mays	cis-acting regulatory element essential for the anaerobic induction
MsPILS3c	ARE	AAACCA	1092	6	+	Zea mays	cis-acting regulatory element essential for the anaerobic induction
MsPILS3c	ARE	AAACCA	1330	6	-	Zea mays	cis-acting regulatory element essential for the anaerobic induction
MsPILS3c	G-box	CACGTG	343	6	+	Arabidopsis thaliana	cis-acting regulatory element involved in light responsiveness
MsPILS3c	G-Box	CACGTG	343	6	+	Pisum sativum	cis-acting regulatory element involved in light responsiveness
MsPILS3c	G-Box	CACGTT	1813	6	-	Pisum sativum	cis-acting regulatory element involved in light responsiveness
MsPILS3c	RY-element	CATGCATG	1736	8	-	Helianthus annuus	cis-acting regulatory element involved in seed-specific regulation
MsPILS3c	CGTCA-motif	CGTCA	450	5	-	Hordeum vulgare	cis-acting regulatory element involved in the MeJA-responsiveness
MsPILS3c	TGACG-motif	TGACG	450	5	+	Hordeum vulgare	cis-acting regulatory element involved in the MeJA-responsiveness
MsPILS3c	CAT-box	GCCACT	1529	6	+	Arabidopsis thaliana	cis-acting regulatory element related to meristem expression
MsPILS3c	P-box	CCTTTTG	514	7	-	Oryza sativa	gibberellin-responsive element
MsPILS3c	GT1-motif	GGTTAA	54	6	-	Arabidopsis thaliana	light responsive element
MsPILS3c	GT1-motif	GGTTAAT	330	7	-	Avena sativa	light responsive element
MsPILS3c	GT1-motif	GGTTAA	331	6	-	Arabidopsis thaliana	light responsive element
MsPILS3c	GT1-motif	GGTTAA	1458	6	-	Arabidopsis thaliana	light responsive element
MsPILS3c	MBS	CAACTG	1985	6	-	Arabidopsis thaliana	MYB binding site involved in drought-inducibility
MsPILS3c	ATCT-motif	AATCTAATCC	115	9	+	Pisum sativum	part of a conserved DNA module involved in light responsiveness
MsPILS3c	Box 4	ATTAAT	466	6	+	Petroselinum crispum	part of a conserved DNA module involved in light responsiveness
MsPILS3c	Box 4	ATTAAT	762	6	+	Petroselinum crispum	part of a conserved DNA module involved in light responsiveness
MsPILS3c	Box 4	ATTAAT	1583	6	-	Petroselinum crispum	part of a conserved DNA module involved in light responsiveness
MsPILS3c	Box 4	ATTAAT	1704	6	-	Petroselinum crispum	part of a conserved DNA module involved in light responsiveness
MsPILS3c	chs-CMA1a	TTACTTAA	1228	8	-	Daucus carota	part of a light responsive element
MsPILS4a	TATC-box	TATCCCA	991	7	+	Oryza sativa	cis-acting element involved in gibberellin-responsiveness
MsPILS4a	TCA-element	CCATCTTTTT	1259	9	+	Nicotiana tabacum	cis-acting element involved in salicylic acid responsiveness
MsPILS4a	ABRE	ACGTG	21	5	+	Arabidopsis thaliana	cis-acting element involved in the abscisic acid responsiveness
MsPILS4a	ABRE	ACGTG	707	5	+	Arabidopsis thaliana	cis-acting element involved in the abscisic acid responsiveness
MsPILS4a	ABRE	CACGTG	940	6	+	Arabidopsis thaliana	cis-acting element involved in the abscisic acid responsiveness
MsPILS4a	ABRE	ACGTG	941	5	+	Arabidopsis thaliana	cis-acting element involved in the abscisic acid responsiveness
MsPILS4a	ABRE	ACGTG	973	5	-	Arabidopsis thaliana	cis-acting element involved in the abscisic acid responsiveness
MsPILS4a	ABRE	CGCACGTGTC	1782	9	+	Hordeum vulgare	cis-acting element involved in the abscisic acid responsiveness
MsPILS4a	ABRE	CACGTG	1784	6	-	Arabidopsis thaliana	cis-acting element involved in the abscisic acid responsiveness
MsPILS4a	ABRE	ACGTG	1785	5	+	Arabidopsis thaliana	cis-acting element involved in the abscisic acid responsiveness
MsPILS4a	ARE	AAACCA	1762	6	-	Zea mays	cis-acting regulatory element essential for the anaerobic induction
MsPILS4a	circadian	CAAAGATATC	736	9	+	Lycopersicon esculentum	cis-acting regulatory element involved in circadian control
MsPILS4a	G-Box	CACGTG	940	6	+	Pisum sativum	cis-acting regulatory element involved in light responsiveness
MsPILS4a	G-Box	CACGTG	1784	6	-	Pisum sativum	cis-acting regulatory element involved in light responsiveness
MsPILS4a	G-box	CACGTC	20	6	-	Zea mays	cis-acting regulatory element involved in light responsiveness
MsPILS4a	G-box	CACGTC	706	6	-	Zea mays	cis-acting regulatory element involved in light responsiveness
MsPILS4a	G-box	CACGTG	940	6	+	Arabidopsis thaliana	cis-acting regulatory element involved in light responsiveness
MsPILS4a	G-box	TACGTG	973	6	-	Arabidopsis thaliana	cis-acting regulatory element involved in light responsiveness
MsPILS4a	G-box	CACGTG	1784	6	-	Arabidopsis thaliana	cis-acting regulatory element involved in light responsiveness
MsPILS4a	CGTCA-motif	CGTCA	19	5	-	Hordeum vulgare	cis-acting regulatory element involved in the MeJA-responsiveness
MsPILS4a	CGTCA-motif	CGTCA	1591	5	+	Hordeum vulgare	cis-acting regulatory element involved in the MeJA-responsiveness
MsPILS4a	CGTCA-motif	CGTCA	1750	5	+	Hordeum vulgare	cis-acting regulatory element involved in the MeJA-responsiveness
MsPILS4a	TGACG-motif	TGACG	19	5	+	Hordeum vulgare	cis-acting regulatory element involved in the MeJA-responsiveness
MsPILS4a	TGACG-motif	TGACG	1591	5	-	Hordeum vulgare	cis-acting regulatory element involved in the MeJA-responsiveness
MsPILS4a	TGACG-motif	TGACG	1750	5	-	Hordeum vulgare	cis-acting regulatory element involved in the MeJA-responsiveness
MsPILS4a	CAT-box	GCCACT	1503	6	+	Arabidopsis thaliana	cis-acting regulatory element related to meristem expression
MsPILS4a	GCN4_motif	TGAGTCA	1171	7	-	Oryza sativa	cis-regulatory element involved in endosperm expression
MsPILS4a	GARE-motif	TCTGTTG	1425	7	+	Brassica oleracea	gibberellin-responsive element
MsPILS4a	P-box	CCTTTTG	224	7	+	Oryza sativa	gibberellin-responsive element
MsPILS4a	P-box	CCTTTTG	429	7	+	Oryza sativa	gibberellin-responsive element
MsPILS4a	P-box	CCTTTTG	1223	7	+	Oryza sativa	gibberellin-responsive element
MsPILS4a	3-AF1 binding site	TAAGAGAGGAA	1907	10	-	Solanum tuberosum	light responsive element
MsPILS4a	Sp1	GGGCGG	1135	6	+	Oryza sativa	light responsive element
MsPILS4a	MRE	AACCTAA	1331	7	-	Petroselinum crispum	MYB binding site involved in light responsiveness
MsPILS4a	ATCT-motif	AATCTAATCC	384	9	+	Pisum sativum	part of a conserved DNA module involved in light responsiveness
MsPILS4a	ATCT-motif	AATCTAATCC	590	9	+	Pisum sativum	part of a conserved DNA module involved in light responsiveness
MsPILS4a	chs-CMA2a	TCACTTGA	1175	8	-	Petroselinum crispum	part of a light responsive element
MsPILS4a	TCT-motif	TCTTAC	1115	6	+	Arabidopsis thaliana	part of a light responsive element
MsPILS4b	TATC-box	TATCCCA	1086	7	+	Oryza sativa	cis-acting element involved in gibberellin-responsiveness
MsPILS4b	ABRE	ACGTG	127	5	+	Arabidopsis thaliana	cis-acting element involved in the abscisic acid responsiveness
MsPILS4b	ABRE	ACGTG	797	5	+	Arabidopsis thaliana	cis-acting element involved in the abscisic acid responsiveness
MsPILS4b	ABRE	CACGTG	1030	6	-	Arabidopsis thaliana	cis-acting element involved in the abscisic acid responsiveness
MsPILS4b	ABRE	ACGTG	1031	5	+	Arabidopsis thaliana	cis-acting element involved in the abscisic acid responsiveness
MsPILS4b	ABRE	ACGTG	1064	5	-	Arabidopsis thaliana	cis-acting element involved in the abscisic acid responsiveness
MsPILS4b	ABRE	CGCACGTGTC	1776	9	+	Hordeum vulgare	cis-acting element involved in the abscisic acid responsiveness
MsPILS4b	ABRE	CACGTG	1778	6	-	Arabidopsis thaliana	cis-acting element involved in the abscisic acid responsiveness
MsPILS4b	ABRE	ACGTG	1779	5	+	Arabidopsis thaliana	cis-acting element involved in the abscisic acid responsiveness
MsPILS4b	ARE	AAACCA	1751	6	-	Zea mays	cis-acting regulatory element essential for the anaerobic induction
MsPILS4b	ARE	AAACCA	1756	6	-	Zea mays	cis-acting regulatory element essential for the anaerobic induction
MsPILS4b	circadian	CAAAGATATC	826	9	+	Lycopersicon esculentum	cis-acting regulatory element involved in circadian control
MsPILS4b	G-Box	CACGTG	1030	6	-	Pisum sativum	cis-acting regulatory element involved in light responsiveness
MsPILS4b	G-Box	CACGTG	1778	6	-	Pisum sativum	cis-acting regulatory element involved in light responsiveness
MsPILS4b	G-box	CACGTC	126	6	-	Zea mays	cis-acting regulatory element involved in light responsiveness
MsPILS4b	G-box	CACGTC	796	6	-	Zea mays	cis-acting regulatory element involved in light responsiveness
MsPILS4b	G-box	CACGTG	1030	6	-	Arabidopsis thaliana	cis-acting regulatory element involved in light responsiveness
MsPILS4b	G-box	TACGTG	1064	6	-	Arabidopsis thaliana	cis-acting regulatory element involved in light responsiveness
MsPILS4b	G-box	CACGTG	1778	6	-	Arabidopsis thaliana	cis-acting regulatory element involved in light responsiveness
MsPILS4b	CGTCA-motif	CGTCA	125	5	-	Hordeum vulgare	cis-acting regulatory element involved in the MeJA-responsiveness
MsPILS4b	CGTCA-motif	CGTCA	1739	5	+	Hordeum vulgare	cis-acting regulatory element involved in the MeJA-responsiveness
MsPILS4b	TGACG-motif	TGACG	125	5	+	Hordeum vulgare	cis-acting regulatory element involved in the MeJA-responsiveness
MsPILS4b	TGACG-motif	TGACG	1739	5	-	Hordeum vulgare	cis-acting regulatory element involved in the MeJA-responsiveness
MsPILS4b	CAT-box	GCCACT	1511	6	+	Arabidopsis thaliana	cis-acting regulatory element related to meristem expression
MsPILS4b	GCN4_motif	TGAGTCA	1245	7	-	Oryza sativa	cis-regulatory element involved in endosperm expression
MsPILS4b	P-box	CCTTTTG	329	7	+	Oryza sativa	gibberellin-responsive element
MsPILS4b	P-box	CCTTTTG	533	7	+	Oryza sativa	gibberellin-responsive element
MsPILS4b	P-box	CCTTTTG	1297	7	+	Oryza sativa	gibberellin-responsive element
MsPILS4b	MRE	AACCTAA	1378	7	-	Petroselinum crispum	MYB binding site involved in light responsiveness
MsPILS4b	ATCT-motif	AATCTAATCC	488	9	+	Pisum sativum	part of a conserved DNA module involved in light responsiveness
MsPILS4b	ATCT-motif	AATCTAATCC	694	9	+	Pisum sativum	part of a conserved DNA module involved in light responsiveness
MsPILS4b	Box 4	ATTAAT	1669	6	-	Petroselinum crispum	part of a conserved DNA module involved in light responsiveness
MsPILS4b	chs-CMA2a	TCACTTGA	1249	8	-	Petroselinum crispum	part of a light responsive element
MsPILS4b	I-box	AAGATAAGGCT	1449	10	+	Gossypium hirsutum	part of a light responsive element
MsPILS4c	TCA-element	CCATCTTTTT	1289	9	+	Nicotiana tabacum	cis-acting element involved in salicylic acid responsiveness
MsPILS4c	ABRE	ACGTG	61	5	+	Arabidopsis thaliana	cis-acting element involved in the abscisic acid responsiveness
MsPILS4c	ABRE	ACGTG	747	5	+	Arabidopsis thaliana	cis-acting element involved in the abscisic acid responsiveness
MsPILS4c	ABRE	CACGTG	980	6	+	Arabidopsis thaliana	cis-acting element involved in the abscisic acid responsiveness
MsPILS4c	ABRE	ACGTG	981	5	+	Arabidopsis thaliana	cis-acting element involved in the abscisic acid responsiveness
MsPILS4c	ABRE	ACGTG	1014	5	-	Arabidopsis thaliana	cis-acting element involved in the abscisic acid responsiveness
MsPILS4c	ABRE	CGCACGTGTC	1775	9	+	Hordeum vulgare	cis-acting element involved in the abscisic acid responsiveness
MsPILS4c	ABRE	CACGTG	1777	6	-	Arabidopsis thaliana	cis-acting element involved in the abscisic acid responsiveness
MsPILS4c	ABRE	ACGTG	1778	5	+	Arabidopsis thaliana	cis-acting element involved in the abscisic acid responsiveness
MsPILS4c	ABRE	ACGTG	1823	5	+	Arabidopsis thaliana	cis-acting element involved in the abscisic acid responsiveness
MsPILS4c	ARE	AAACCA	1755	6	-	Zea mays	cis-acting regulatory element essential for the anaerobic induction
MsPILS4c	circadian	CAAAGATATC	776	9	+	Lycopersicon esculentum	cis-acting regulatory element involved in circadian control
MsPILS4c	G-Box	CACGTG	980	6	+	Pisum sativum	cis-acting regulatory element involved in light responsiveness
MsPILS4c	G-Box	CACGTG	1777	6	-	Pisum sativum	cis-acting regulatory element involved in light responsiveness
MsPILS4c	G-Box	CACGTT	1822	6	-	Pisum sativum	cis-acting regulatory element involved in light responsiveness
MsPILS4c	G-box	CACGTC	60	6	-	Zea mays	cis-acting regulatory element involved in light responsiveness
MsPILS4c	G-box	CACGTC	746	6	-	Zea mays	cis-acting regulatory element involved in light responsiveness
MsPILS4c	G-box	CACGTG	980	6	+	Arabidopsis thaliana	cis-acting regulatory element involved in light responsiveness
MsPILS4c	G-box	TACGTG	1014	6	-	Arabidopsis thaliana	cis-acting regulatory element involved in light responsiveness
MsPILS4c	G-box	CACGTG	1777	6	-	Arabidopsis thaliana	cis-acting regulatory element involved in light responsiveness
MsPILS4c	CGTCA-motif	CGTCA	59	5	-	Hordeum vulgare	cis-acting regulatory element involved in the MeJA-responsiveness
MsPILS4c	CGTCA-motif	CGTCA	1743	5	+	Hordeum vulgare	cis-acting regulatory element involved in the MeJA-responsiveness
MsPILS4c	TGACG-motif	TGACG	59	5	+	Hordeum vulgare	cis-acting regulatory element involved in the MeJA-responsiveness
MsPILS4c	TGACG-motif	TGACG	1743	5	-	Hordeum vulgare	cis-acting regulatory element involved in the MeJA-responsiveness
MsPILS4c	CAT-box	GCCACT	1508	6	+	Arabidopsis thaliana	cis-acting regulatory element related to meristem expression
MsPILS4c	GCN4_motif	TGAGTCA	1194	7	-	Oryza sativa	cis-regulatory element involved in endosperm expression
MsPILS4c	GARE-motif	TCTGTTG	1430	7	+	Brassica oleracea	gibberellin-responsive element
MsPILS4c	GARE-motif	TCTGTTG	1482	7	-	Brassica oleracea	gibberellin-responsive element
MsPILS4c	P-box	CCTTTTG	262	7	+	Oryza sativa	gibberellin-responsive element
MsPILS4c	P-box	CCTTTTG	467	7	+	Oryza sativa	gibberellin-responsive element
MsPILS4c	P-box	CCTTTTG	1246	7	+	Oryza sativa	gibberellin-responsive element
MsPILS4c	3-AF1 binding site	TAAGAGAGGAA	1907	10	-	Solanum tuberosum	light responsive element
MsPILS4c	MRE	AACCTAA	1335	7	-	Petroselinum crispum	MYB binding site involved in light responsiveness
MsPILS4c	ATCT-motif	AATCTAATCC	422	9	+	Pisum sativum	part of a conserved DNA module involved in light responsiveness
MsPILS4c	ATCT-motif	AATCTAATCC	628	9	+	Pisum sativum	part of a conserved DNA module involved in light responsiveness
MsPILS4c	Box 4	ATTAAT	1673	6	-	Petroselinum crispum	part of a conserved DNA module involved in light responsiveness
MsPILS4c	chs-CMA2a	TCACTTGA	1198	8	-	Petroselinum crispum	part of a light responsive element
MsPILS5a	ACE	CTAACGTATT	1437	9	-	Petroselinum crispum	cis-acting element involved in light responsiveness
MsPILS5a	LTR	CCGAAA	472	6	+	Hordeum vulgare	cis-acting element involved in low-temperature responsiveness
MsPILS5a	ARE	AAACCA	120	6	+	Zea mays	cis-acting regulatory element essential for the anaerobic induction
MsPILS5a	ARE	AAACCA	745	6	-	Zea mays	cis-acting regulatory element essential for the anaerobic induction
MsPILS5a	ARE	AAACCA	1867	6	+	Zea mays	cis-acting regulatory element essential for the anaerobic induction
MsPILS5a	ARE	AAACCA	1885	6	-	Zea mays	cis-acting regulatory element essential for the anaerobic induction
MsPILS5a	AuxRR-core	GGTCCAT	1675	7	-	Nicotiana tabacum	cis-acting regulatory element involved in auxin responsiveness
MsPILS5a	circadian	CAAAGATATC	196	9	-	Lycopersicon esculentum	cis-acting regulatory element involved in circadian control
MsPILS5a	GCN4_motif	TGAGTCA	500	7	-	Oryza sativa	cis-regulatory element involved in endosperm expression
MsPILS5a	GCN4_motif	TGAGTCA	1199	7	-	Oryza sativa	cis-regulatory element involved in endosperm expression
MsPILS5a	MBS	CAACTG	1029	6	+	Arabidopsis thaliana	MYB binding site involved in drought-inducibility
MsPILS5a	ATCT-motif	AATCTAATCC	241	9	+	Pisum sativum	part of a conserved DNA module involved in light responsiveness
MsPILS5a	Box 4	ATTAAT	1377	6	-	Petroselinum crispum	part of a conserved DNA module involved in light responsiveness
MsPILS5a	Box 4	ATTAAT	1464	6	-	Petroselinum crispum	part of a conserved DNA module involved in light responsiveness
MsPILS5a	Box 4	ATTAAT	1702	6	-	Petroselinum crispum	part of a conserved DNA module involved in light responsiveness
MsPILS5a	Box 4	ATTAAT	1822	6	-	Petroselinum crispum	part of a conserved DNA module involved in light responsiveness
MsPILS5a	Box 4	ATTAAT	2006	6	-	Petroselinum crispum	part of a conserved DNA module involved in light responsiveness
MsPILS5a	chs-CMA1a	TTACTTAA	1179	8	-	Daucus carota	part of a light responsive element
MsPILS5a	AT1-motif	AATTATTTTTTATT	486	13	+	Solanum tuberosum	part of a light responsive module
MsPILS5b	TCA-element	CCATCTTTTT	114	9	+	Nicotiana tabacum	cis-acting element involved in salicylic acid responsiveness
MsPILS5b	TCA-element	CCATCTTTTT	202	9	-	Nicotiana tabacum	cis-acting element involved in salicylic acid responsiveness
MsPILS5b	TCA-element	CCATCTTTTT	232	9	-	Nicotiana tabacum	cis-acting element involved in salicylic acid responsiveness
MsPILS5b	TCA-element	CCATCTTTTT	265	9	-	Nicotiana tabacum	cis-acting element involved in salicylic acid responsiveness
MsPILS5b	ARE	AAACCA	623	6	-	Zea mays	cis-acting regulatory element essential for the anaerobic induction
MsPILS5b	ARE	AAACCA	1866	6	+	Zea mays	cis-acting regulatory element essential for the anaerobic induction
MsPILS5b	ARE	AAACCA	1884	6	-	Zea mays	cis-acting regulatory element essential for the anaerobic induction
MsPILS5b	AuxRR-core	GGTCCAT	1672	7	-	Nicotiana tabacum	cis-acting regulatory element involved in auxin responsiveness
MsPILS5b	G-box	TAACACGTAG	1428	9	+	Brassica oleracea	cis-acting regulatory element involved in light responsiveness
MsPILS5b	GCN4_motif	TGAGTCA	1181	7	-	Oryza sativa	cis-regulatory element involved in endosperm expression
MsPILS5b	GT1-motif	GGTTAA	960	6	-	Arabidopsis thaliana	light responsive element
MsPILS5b	MBS	CAACTG	1012	6	+	Arabidopsis thaliana	MYB binding site involved in drought-inducibility
MsPILS5b	Box 4	ATTAAT	821	6	+	Petroselinum crispum	part of a conserved DNA module involved in light responsiveness
MsPILS5b	Box 4	ATTAAT	972	6	+	Petroselinum crispum	part of a conserved DNA module involved in light responsiveness
MsPILS5b	Box 4	ATTAAT	1278	6	-	Petroselinum crispum	part of a conserved DNA module involved in light responsiveness
MsPILS5b	Box 4	ATTAAT	1369	6	-	Petroselinum crispum	part of a conserved DNA module involved in light responsiveness
MsPILS5b	Box 4	ATTAAT	1456	6	-	Petroselinum crispum	part of a conserved DNA module involved in light responsiveness
MsPILS5b	Box 4	ATTAAT	1699	6	-	Petroselinum crispum	part of a conserved DNA module involved in light responsiveness
MsPILS5b	Box 4	ATTAAT	1821	6	-	Petroselinum crispum	part of a conserved DNA module involved in light responsiveness
MsPILS5b	Box 4	ATTAAT	2006	6	-	Petroselinum crispum	part of a conserved DNA module involved in light responsiveness
MsPILS5b	chs-CMA1a	TTACTTAA	1161	8	-	Daucus carota	part of a light responsive element
MsPILS5b	GATA-motif	GATAGGG	143	7	-	Pisum sativum	part of a light responsive element
MsPILS5b	GATA-motif	GATAGGG	270	7	+	Pisum sativum	part of a light responsive element
MsPILS5b	I-box	cCATATCCAAT	1324	10	-	Flaveria trinervia	part of a light responsive element
MsPILS6	TCA-element	TCAGAAGAGG	1864	9	-	Brassica oleracea	cis-acting element involved in salicylic acid responsiveness
MsPILS6	ABRE	ACGTG	274	5	+	Arabidopsis thaliana	cis-acting element involved in the abscisic acid responsiveness
MsPILS6	ARE	AAACCA	382	6	+	Zea mays	cis-acting regulatory element essential for the anaerobic induction
MsPILS6	ARE	AAACCA	477	6	-	Zea mays	cis-acting regulatory element essential for the anaerobic induction
MsPILS6	ARE	AAACCA	1050	6	-	Zea mays	cis-acting regulatory element essential for the anaerobic induction
MsPILS6	ARE	AAACCA	1978	6	-	Zea mays	cis-acting regulatory element essential for the anaerobic induction
MsPILS6	circadian	CAAAGATATC	230	9	-	Lycopersicon esculentum	cis-acting regulatory element involved in circadian control
MsPILS6	G-Box	CACGTT	273	6	-	Pisum sativum	cis-acting regulatory element involved in light responsiveness
MsPILS6	GCN4_motif	TGAGTCA	277	7	-	Oryza sativa	cis-regulatory element involved in endosperm expression
MsPILS6	HD-Zip 1	CAAT(A/T)ATTG	1180	8.5	-	Arabidopsis thaliana	element involved in differentiation of the palisade mesophyll cells
MsPILS6	GT1-motif	GGTTAAT	619	7	+	Avena sativa	light responsive element
MsPILS6	ATCT-motif	AATCTAATCC	1502	9	+	Pisum sativum	part of a conserved DNA module involved in light responsiveness
MsPILS6	Box 4	ATTAAT	633	6	+	Petroselinum crispum	part of a conserved DNA module involved in light responsiveness
MsPILS6	Box 4	ATTAAT	1109	6	-	Petroselinum crispum	part of a conserved DNA module involved in light responsiveness
MsPILS6	Box 4	ATTAAT	1426	6	-	Petroselinum crispum	part of a conserved DNA module involved in light responsiveness
MsPILS6	Box 4	ATTAAT	1499	6	-	Petroselinum crispum	part of a conserved DNA module involved in light responsiveness
MsPILS6	TCCC-motif	TCTCCCT	926	7	+	Spinacia oleracea	part of a light responsive element
MsPILS6	TCT-motif	TCTTAC	584	6	+	Arabidopsis thaliana	part of a light responsive element
MsPILS6	TCT-motif	TCTTAC	1548	6	-	Arabidopsis thaliana	part of a light responsive element
MsPILS7	TGA-element	AACGAC	184	6	-	Brassica oleracea	auxin-responsive element
MsPILS7	TGA-element	AACGAC	234	6	-	Brassica oleracea	auxin-responsive element
MsPILS7	ACE	CTAACGTATT	917	9	-	Petroselinum crispum	cis-acting element involved in light responsiveness
MsPILS7	LTR	CCGAAA	853	6	-	Hordeum vulgare	cis-acting element involved in low-temperature responsiveness
MsPILS7	ABRE	CACGTG	537	6	+	Arabidopsis thaliana	cis-acting element involved in the abscisic acid responsiveness
MsPILS7	ABRE	ACGTG	538	5	+	Arabidopsis thaliana	cis-acting element involved in the abscisic acid responsiveness
MsPILS7	ABRE	ACGTG	1814	5	+	Arabidopsis thaliana	cis-acting element involved in the abscisic acid responsiveness
MsPILS7	ARE	AAACCA	1092	6	+	Zea mays	cis-acting regulatory element essential for the anaerobic induction
MsPILS7	ARE	AAACCA	1325	6	-	Zea mays	cis-acting regulatory element essential for the anaerobic induction
MsPILS7	G-box	CACGTG	537	6	+	Arabidopsis thaliana	cis-acting regulatory element involved in light responsiveness
MsPILS7	G-Box	CACGTG	537	6	+	Pisum sativum	cis-acting regulatory element involved in light responsiveness
MsPILS7	G-Box	CACGTT	1813	6	-	Pisum sativum	cis-acting regulatory element involved in light responsiveness
MsPILS7	RY-element	CATGCATG	1736	8	-	Helianthus annuus	cis-acting regulatory element involved in seed-specific regulation
MsPILS7	CGTCA-motif	CGTCA	642	5	-	Hordeum vulgare	cis-acting regulatory element involved in the MeJA-responsiveness
MsPILS7	TGACG-motif	TGACG	642	5	+	Hordeum vulgare	cis-acting regulatory element involved in the MeJA-responsiveness
MsPILS7	CAT-box	GCCACT	1524	6	+	Arabidopsis thaliana	cis-acting regulatory element related to meristem expression
MsPILS7	P-box	CCTTTTG	706	7	-	Oryza sativa	gibberellin-responsive element
MsPILS7	GT1-motif	GGTTAA	77	6	-	Arabidopsis thaliana	light responsive element
MsPILS7	GT1-motif	GGTTAA	247	6	-	Arabidopsis thaliana	light responsive element
MsPILS7	GT1-motif	GGTTAAT	524	7	-	Avena sativa	light responsive element
MsPILS7	GT1-motif	GGTTAA	525	6	-	Arabidopsis thaliana	light responsive element
MsPILS7	GT1-motif	GGTTAA	1453	6	-	Arabidopsis thaliana	light responsive element
MsPILS7	MBS	CAACTG	1985	6	-	Arabidopsis thaliana	MYB binding site involved in drought-inducibility
MsPILS7	ATCT-motif	AATCTAATCC	308	9	+	Pisum sativum	part of a conserved DNA module involved in light responsiveness
MsPILS7	Box 4	ATTAAT	658	6	+	Petroselinum crispum	part of a conserved DNA module involved in light responsiveness
MsPILS7	Box 4	ATTAAT	954	6	+	Petroselinum crispum	part of a conserved DNA module involved in light responsiveness
MsPILS7	Box 4	ATTAAT	1583	6	-	Petroselinum crispum	part of a conserved DNA module involved in light responsiveness
MsPILS7	Box 4	ATTAAT	1704	6	-	Petroselinum crispum	part of a conserved DNA module involved in light responsiveness
MsPILS8a	TCA-element	CCATCTTTTT	135	9	+	Nicotiana tabacum	cis-acting element involved in salicylic acid responsiveness
MsPILS8a	TCA-element	CCATCTTTTT	221	9	-	Nicotiana tabacum	cis-acting element involved in salicylic acid responsiveness
MsPILS8a	TCA-element	CCATCTTTTT	284	9	-	Nicotiana tabacum	cis-acting element involved in salicylic acid responsiveness
MsPILS8a	TCA-element	CCATCTTTTT	346	9	-	Nicotiana tabacum	cis-acting element involved in salicylic acid responsiveness
MsPILS8a	TCA-element	CCATCTTTTT	374	9	-	Nicotiana tabacum	cis-acting element involved in salicylic acid responsiveness
MsPILS8a	ARE	AAACCA	632	6	-	Zea mays	cis-acting regulatory element essential for the anaerobic induction
MsPILS8a	ARE	AAACCA	1866	6	+	Zea mays	cis-acting regulatory element essential for the anaerobic induction
MsPILS8a	ARE	AAACCA	1884	6	-	Zea mays	cis-acting regulatory element essential for the anaerobic induction
MsPILS8a	AuxRR-core	GGTCCAT	1674	7	-	Nicotiana tabacum	cis-acting regulatory element involved in auxin responsiveness
MsPILS8a	G-box	TAACACGTAG	1434	9	+	Brassica oleracea	cis-acting regulatory element involved in light responsiveness
MsPILS8a	CGTCA-motif	CGTCA	1217	5	+	Hordeum vulgare	cis-acting regulatory element involved in the MeJA-responsiveness
MsPILS8a	TGACG-motif	TGACG	1217	5	-	Hordeum vulgare	cis-acting regulatory element involved in the MeJA-responsiveness
MsPILS8a	GCN4_motif	TGAGTCA	37	7	-	Oryza sativa	cis-regulatory element involved in endosperm expression
MsPILS8a	GCN4_motif	TGAGTCA	1189	7	-	Oryza sativa	cis-regulatory element involved in endosperm expression
MsPILS8a	GT1-motif	GGTTAA	967	6	-	Arabidopsis thaliana	light responsive element
MsPILS8a	MBS	CAACTG	1019	6	+	Arabidopsis thaliana	MYB binding site involved in drought-inducibility
MsPILS8a	Box 4	ATTAAT	828	6	+	Petroselinum crispum	part of a conserved DNA module involved in light responsiveness
MsPILS8a	Box 4	ATTAAT	979	6	+	Petroselinum crispum	part of a conserved DNA module involved in light responsiveness
MsPILS8a	Box 4	ATTAAT	1284	6	-	Petroselinum crispum	part of a conserved DNA module involved in light responsiveness
MsPILS8a	Box 4	ATTAAT	1375	6	-	Petroselinum crispum	part of a conserved DNA module involved in light responsiveness
MsPILS8a	Box 4	ATTAAT	1462	6	-	Petroselinum crispum	part of a conserved DNA module involved in light responsiveness
MsPILS8a	Box 4	ATTAAT	1701	6	-	Petroselinum crispum	part of a conserved DNA module involved in light responsiveness
MsPILS8a	Box 4	ATTAAT	1821	6	-	Petroselinum crispum	part of a conserved DNA module involved in light responsiveness
MsPILS8a	Box 4	ATTAAT	2006	6	-	Petroselinum crispum	part of a conserved DNA module involved in light responsiveness
MsPILS8a	chs-CMA1a	TTACTTAA	1169	8	-	Daucus carota	part of a light responsive element
MsPILS8a	GATA-motif	GATAGGG	102	7	-	Pisum sativum	part of a light responsive element
MsPILS8a	GATA-motif	GATAGGG	162	7	-	Pisum sativum	part of a light responsive element
MsPILS8a	GATA-motif	GATAGGG	289	7	+	Pisum sativum	part of a light responsive element
MsPILS8a	GATA-motif	GATAGGG	351	7	+	Pisum sativum	part of a light responsive element
MsPILS8a	I-box	AGATAAGG	408	8	+	Triticum aestivum	part of a light responsive element
MsPILS8a	I-box	cCATATCCAAT	1330	10	-	Flaveria trinervia	part of a light responsive element
MsPILS8b	ACE	CTAACGTATT	1437	9	-	Petroselinum crispum	cis-acting element involved in light responsiveness
MsPILS8b	TCA-element	CCATCTTTTT	98	9	+	Nicotiana tabacum	cis-acting element involved in salicylic acid responsiveness
MsPILS8b	TCA-element	CCATCTTTTT	126	9	+	Nicotiana tabacum	cis-acting element involved in salicylic acid responsiveness
MsPILS8b	TCA-element	CCATCTTTTT	183	9	-	Nicotiana tabacum	cis-acting element involved in salicylic acid responsiveness
MsPILS8b	TCA-element	CCATCTTTTT	246	9	-	Nicotiana tabacum	cis-acting element involved in salicylic acid responsiveness
MsPILS8b	TCA-element	CCATCTTTTT	308	9	-	Nicotiana tabacum	cis-acting element involved in salicylic acid responsiveness
MsPILS8b	TCA-element	CCATCTTTTT	336	9	-	Nicotiana tabacum	cis-acting element involved in salicylic acid responsiveness
MsPILS8b	ARE	AAACCA	607	6	-	Zea mays	cis-acting regulatory element essential for the anaerobic induction
MsPILS8b	ARE	AAACCA	1866	6	+	Zea mays	cis-acting regulatory element essential for the anaerobic induction
MsPILS8b	ARE	AAACCA	1884	6	-	Zea mays	cis-acting regulatory element essential for the anaerobic induction
MsPILS8b	AuxRR-core	GGTCCAT	1674	7	-	Nicotiana tabacum	cis-acting regulatory element involved in auxin responsiveness
MsPILS8b	GCN4_motif	TGAGTCA	27	7	-	Oryza sativa	cis-regulatory element involved in endosperm expression
MsPILS8b	GCN4_motif	TGAGTCA	1188	7	-	Oryza sativa	cis-regulatory element involved in endosperm expression
MsPILS8b	GT1-motif	GGTTAA	966	6	-	Arabidopsis thaliana	light responsive element
MsPILS8b	MBS	CAACTG	1018	6	+	Arabidopsis thaliana	MYB binding site involved in drought-inducibility
MsPILS8b	Box 4	ATTAAT	1286	6	-	Petroselinum crispum	part of a conserved DNA module involved in light responsiveness
MsPILS8b	Box 4	ATTAAT	1377	6	-	Petroselinum crispum	part of a conserved DNA module involved in light responsiveness
MsPILS8b	Box 4	ATTAAT	1464	6	-	Petroselinum crispum	part of a conserved DNA module involved in light responsiveness
MsPILS8b	Box 4	ATTAAT	1701	6	-	Petroselinum crispum	part of a conserved DNA module involved in light responsiveness
MsPILS8b	Box 4	ATTAAT	1821	6	-	Petroselinum crispum	part of a conserved DNA module involved in light responsiveness
MsPILS8b	Box 4	ATTAAT	2006	6	-	Petroselinum crispum	part of a conserved DNA module involved in light responsiveness
MsPILS8b	chs-CMA1a	TTACTTAA	1168	8	-	Daucus carota	part of a light responsive element
MsPILS8b	GATA-motif	GATAGGG	65	7	-	Pisum sativum	part of a light responsive element
MsPILS8b	GATA-motif	GATAGGG	251	7	+	Pisum sativum	part of a light responsive element
MsPILS8b	GATA-motif	GATAGGG	313	7	+	Pisum sativum	part of a light responsive element
MsPILS8b	GATA-motif	AAGGATAAGG	369	9	+	Solanum tuberosum	part of a light responsive element
MsPILS8b	GATA-motif	GATAGGA	866	7	+	Arabidopsis thaliana	part of a light responsive element
MsPILS8b	I-box	AGATAAGG	371	8	+	Triticum aestivum	part of a light responsive element
MsPILS9a	TC-rich repeats	GTTTTCTTAC	973	9	+	Nicotiana tabacum	cis-acting element involved in defense and stress responsiveness
MsPILS9a	LTR	CCGAAA	1432	6	+	Hordeum vulgare	cis-acting element involved in low-temperature responsiveness
MsPILS9a	ABRE	TACGGTC	1001	7	+	Arabidopsis thaliana	cis-acting element involved in the abscisic acid responsiveness
MsPILS9a	ABRE	CGCACGTGTC	1137	9	-	Hordeum vulgare	cis-acting element involved in the abscisic acid responsiveness
MsPILS9a	ARE	AAACCA	832	6	-	Zea mays	cis-acting regulatory element essential for the anaerobic induction
MsPILS9a	ARE	AAACCA	1762	6	+	Zea mays	cis-acting regulatory element essential for the anaerobic induction
MsPILS9a	CGTCA-motif	CGTCA	1679	5	-	Hordeum vulgare	cis-acting regulatory element involved in the MeJA-responsiveness
MsPILS9a	CGTCA-motif	CGTCA	1682	5	+	Hordeum vulgare	cis-acting regulatory element involved in the MeJA-responsiveness
MsPILS9a	TGACG-motif	TGACG	1679	5	+	Hordeum vulgare	cis-acting regulatory element involved in the MeJA-responsiveness
MsPILS9a	TGACG-motif	TGACG	1682	5	-	Hordeum vulgare	cis-acting regulatory element involved in the MeJA-responsiveness
MsPILS9a	O2-site	GATGACATGG	662	9	+	Zea mays	cis-acting regulatory element involved in zein metabolism regulation
MsPILS9a	O2-site	GATGA(C/T)(A/G)TG(A/G)	1785	8	-	Zea mays	cis-acting regulatory element involved in zein metabolism regulation
MsPILS9a	CAT-box	GCCACT	1085	6	-	Arabidopsis thaliana	cis-acting regulatory element related to meristem expression
MsPILS9a	GT1-motif	GGTTAAT	100	7	+	Avena sativa	light responsive element
MsPILS9a	Box 4	ATTAAT	627	6	+	Petroselinum crispum	part of a conserved DNA module involved in light responsiveness
MsPILS9a	Box 4	ATTAAT	647	6	+	Petroselinum crispum	part of a conserved DNA module involved in light responsiveness
MsPILS9a	Box 4	ATTAAT	659	6	+	Petroselinum crispum	part of a conserved DNA module involved in light responsiveness
MsPILS9a	Box 4	ATTAAT	1570	6	-	Petroselinum crispum	part of a conserved DNA module involved in light responsiveness
MsPILS9a	Box 4	ATTAAT	1693	6	-	Petroselinum crispum	part of a conserved DNA module involved in light responsiveness
MsPILS9a	GATA-motif	GATAGGG	472	7	+	Pisum sativum	part of a light responsive element
MsPILS9a	GATA-motif	AAGATAAGATT	1778	10	-	Arabidopsis thaliana	part of a light responsive element
MsPILS9a	WUN-motif	AAATTTCCT	1178	9	-	Brassica oleracea	wound-responsive element
MsPILS9b	TGA-element	AACGAC	388	6	+	Brassica oleracea	auxin-responsive element
MsPILS9b	ABRE	CGCACGTGTC	1364	9	-	Hordeum vulgare	cis-acting element involved in the abscisic acid responsiveness
MsPILS9b	ARE	AAACCA	1114	6	+	Zea mays	cis-acting regulatory element essential for the anaerobic induction
MsPILS9b	AuxRR-core	GGTCCAT	432	7	+	Nicotiana tabacum	cis-acting regulatory element involved in auxin responsiveness
MsPILS9b	G-box	TAACACGTAG	580	9	-	Brassica oleracea	cis-acting regulatory element involved in light responsiveness
MsPILS9b	CGTCA-motif	CGTCA	1650	5	+	Hordeum vulgare	cis-acting regulatory element involved in the MeJA-responsiveness
MsPILS9b	TGACG-motif	TGACG	1650	5	-	Hordeum vulgare	cis-acting regulatory element involved in the MeJA-responsiveness
MsPILS9b	O2-site	GATGACATGG	330	9	+	Zea mays	cis-acting regulatory element involved in zein metabolism regulation
MsPILS9b	O2-site	GATGATGTGG	1169	9	-	Zea mays	cis-acting regulatory element involved in zein metabolism regulation
MsPILS9b	CAT-box	GCCACT	744	6	-	Arabidopsis thaliana	cis-acting regulatory element related to meristem expression
MsPILS9b	CAT-box	GCCACT	1569	6	+	Arabidopsis thaliana	cis-acting regulatory element related to meristem expression
MsPILS9b	Box 4	ATTAAT	283	6	+	Petroselinum crispum	part of a conserved DNA module involved in light responsiveness
MsPILS9b	Box 4	ATTAAT	315	6	+	Petroselinum crispum	part of a conserved DNA module involved in light responsiveness
MsPILS9b	Box 4	ATTAAT	327	6	+	Petroselinum crispum	part of a conserved DNA module involved in light responsiveness
MsPILS9b	Box 4	ATTAAT	1586	6	-	Petroselinum crispum	part of a conserved DNA module involved in light responsiveness
MsPILS9b	Box 4	ATTAAT	1590	6	-	Petroselinum crispum	part of a conserved DNA module involved in light responsiveness
MsPILS9b	Box 4	ATTAAT	1594	6	-	Petroselinum crispum	part of a conserved DNA module involved in light responsiveness
MsPILS9b	Box 4	ATTAAT	1661	6	-	Petroselinum crispum	part of a conserved DNA module involved in light responsiveness
MsPILS9b	GATA-motif	AAGATAAGATT	1746	10	-	Arabidopsis thaliana	part of a light responsive element
MsPILS9b	WUN-motif	AAATTTCCT	1408	9	-	Brassica oleracea	wound-responsive element
MsPILS9c	TGA-element	AACGAC	388	6	+	Brassica oleracea	auxin-responsive element
MsPILS9c	ABRE	CGCACGTGTC	1364	9	-	Hordeum vulgare	cis-acting element involved in the abscisic acid responsiveness
MsPILS9c	ARE	AAACCA	1114	6	+	Zea mays	cis-acting regulatory element essential for the anaerobic induction
MsPILS9c	AuxRR-core	GGTCCAT	432	7	+	Nicotiana tabacum	cis-acting regulatory element involved in auxin responsiveness
MsPILS9c	G-box	TAACACGTAG	580	9	-	Brassica oleracea	cis-acting regulatory element involved in light responsiveness
MsPILS9c	CGTCA-motif	CGTCA	1650	5	+	Hordeum vulgare	cis-acting regulatory element involved in the MeJA-responsiveness
MsPILS9c	TGACG-motif	TGACG	1650	5	-	Hordeum vulgare	cis-acting regulatory element involved in the MeJA-responsiveness
MsPILS9c	O2-site	GATGACATGG	330	9	+	Zea mays	cis-acting regulatory element involved in zein metabolism regulation
MsPILS9c	O2-site	GATGATGTGG	1169	9	-	Zea mays	cis-acting regulatory element involved in zein metabolism regulation
MsPILS9c	CAT-box	GCCACT	744	6	-	Arabidopsis thaliana	cis-acting regulatory element related to meristem expression
MsPILS9c	CAT-box	GCCACT	1569	6	+	Arabidopsis thaliana	cis-acting regulatory element related to meristem expression
MsPILS9c	Box 4	ATTAAT	283	6	+	Petroselinum crispum	part of a conserved DNA module involved in light responsiveness
MsPILS9c	Box 4	ATTAAT	315	6	+	Petroselinum crispum	part of a conserved DNA module involved in light responsiveness
MsPILS9c	Box 4	ATTAAT	327	6	+	Petroselinum crispum	part of a conserved DNA module involved in light responsiveness
MsPILS9c	Box 4	ATTAAT	1586	6	-	Petroselinum crispum	part of a conserved DNA module involved in light responsiveness
MsPILS9c	Box 4	ATTAAT	1590	6	-	Petroselinum crispum	part of a conserved DNA module involved in light responsiveness
MsPILS9c	Box 4	ATTAAT	1594	6	-	Petroselinum crispum	part of a conserved DNA module involved in light responsiveness
MsPILS9c	Box 4	ATTAAT	1661	6	-	Petroselinum crispum	part of a conserved DNA module involved in light responsiveness
MsPILS9c	GATA-motif	AAGATAAGATT	1746	10	-	Arabidopsis thaliana	part of a light responsive element
MsPILS9c	WUN-motif	AAATTTCCT	1408	9	-	Brassica oleracea	wound-responsive element
MsPILS9d	TGA-element	AACGAC	332	6	+	Brassica oleracea	auxin-responsive element
MsPILS9d	TGA-element	AACGAC	447	6	+	Brassica oleracea	auxin-responsive element
MsPILS9d	SARE	TTCGACCATCTT	1699	11	+	Nicotiana tabacum	cis-acting element involved in salicylic acid responsiveness
MsPILS9d	ABRE	ACGTG	548	5	-	Arabidopsis thaliana	cis-acting element involved in the abscisic acid responsiveness
MsPILS9d	ARE	AAACCA	1176	6	+	Zea mays	cis-acting regulatory element essential for the anaerobic induction
MsPILS9d	ARE	AAACCA	1242	6	+	Zea mays	cis-acting regulatory element essential for the anaerobic induction
MsPILS9d	AuxRR-core	GGTCCAT	376	7	+	Nicotiana tabacum	cis-acting regulatory element involved in auxin responsiveness
MsPILS9d	AuxRR-core	GGTCCAT	491	7	+	Nicotiana tabacum	cis-acting regulatory element involved in auxin responsiveness
MsPILS9d	G-box	CACGTC	548	6	+	Zea mays	cis-acting regulatory element involved in light responsiveness
MsPILS9d	G-box	TAACACGTAG	639	9	-	Brassica oleracea	cis-acting regulatory element involved in light responsiveness
MsPILS9d	G-box	CACGAC	1251	6	+	Zea mays	cis-acting regulatory element involved in light responsiveness
MsPILS9d	CGTCA-motif	CGTCA	550	5	+	Hordeum vulgare	cis-acting regulatory element involved in the MeJA-responsiveness
MsPILS9d	CGTCA-motif	CGTCA	1668	5	+	Hordeum vulgare	cis-acting regulatory element involved in the MeJA-responsiveness
MsPILS9d	TGACG-motif	TGACG	550	5	-	Hordeum vulgare	cis-acting regulatory element involved in the MeJA-responsiveness
MsPILS9d	TGACG-motif	TGACG	1668	5	-	Hordeum vulgare	cis-acting regulatory element involved in the MeJA-responsiveness
MsPILS9d	O2-site	GATGACATGG	274	9	+	Zea mays	cis-acting regulatory element involved in zein metabolism regulation
MsPILS9d	O2-site	GATGACATGG	389	9	+	Zea mays	cis-acting regulatory element involved in zein metabolism regulation
MsPILS9d	O2-site	GATGATGTGG	1231	9	-	Zea mays	cis-acting regulatory element involved in zein metabolism regulation
MsPILS9d	O2-site	GATGA(C/T)(A/G)TG(A/G)	1771	8	-	Zea mays	cis-acting regulatory element involved in zein metabolism regulation
MsPILS9d	CAT-box	GCCACT	803	6	-	Arabidopsis thaliana	cis-acting regulatory element related to meristem expression
MsPILS9d	CAT-box	GCCACT	1587	6	+	Arabidopsis thaliana	cis-acting regulatory element related to meristem expression
MsPILS9d	Box 4	ATTAAT	227	6	+	Petroselinum crispum	part of a conserved DNA module involved in light responsiveness
MsPILS9d	Box 4	ATTAAT	259	6	+	Petroselinum crispum	part of a conserved DNA module involved in light responsiveness
MsPILS9d	Box 4	ATTAAT	271	6	+	Petroselinum crispum	part of a conserved DNA module involved in light responsiveness
MsPILS9d	Box 4	ATTAAT	1604	6	-	Petroselinum crispum	part of a conserved DNA module involved in light responsiveness
MsPILS9d	Box 4	ATTAAT	1608	6	-	Petroselinum crispum	part of a conserved DNA module involved in light responsiveness
MsPILS9d	Box 4	ATTAAT	1612	6	-	Petroselinum crispum	part of a conserved DNA module involved in light responsiveness
MsPILS9d	Box 4	ATTAAT	1679	6	-	Petroselinum crispum	part of a conserved DNA module involved in light responsiveness
MsPILS9d	chs-CMA1a	TTACTTAA	1547	8	+	Daucus carota	part of a light responsive element
MsPILS9d	GATA-motif	AAGATAAGATT	1764	10	-	Arabidopsis thaliana	part of a light responsive element
MsPILS9d	WUN-motif	AAATTTCCT	1426	9	-	Brassica oleracea	wound-responsive element
MsPILS10a	AT-rich element	ATAGAAATCAA	1482	10	+	Glycine max	binding site of AT-rich DNA binding protein (ATBP-1)
MsPILS10a	TATC-box	TATCCCA	805	7	+	Oryza sativa	cis-acting element involved in gibberellin-responsiveness/参与赤霉素反应性的顺式作用元件
MsPILS10a	ACE	GACACGTATG	1331	9	-	Petroselinum crispum	cis-acting element involved in light responsiveness
MsPILS10a	TCA-element	CCATCTTTTT	870	9	-	Nicotiana tabacum	cis-acting element involved in salicylic acid responsiveness/参与水杨酸反应性的顺式作用元件
MsPILS10a	ABRE	CACGTG	1091	6	-	Arabidopsis thaliana	cis-acting element involved in the abscisic acid responsiveness/参与脱落酸反应性的顺式作用元件
MsPILS10a	ABRE	ACGTG	1092	5	+	Arabidopsis thaliana	cis-acting element involved in the abscisic acid responsiveness
MsPILS10a	ABRE	ACGTG	1295	5	-	Arabidopsis thaliana	cis-acting element involved in the abscisic acid responsiveness
MsPILS10a	ABRE	CACGTG	1581	6	-	Arabidopsis thaliana	cis-acting element involved in the abscisic acid responsiveness
MsPILS10a	ABRE	ACGTG	1582	5	+	Arabidopsis thaliana	cis-acting element involved in the abscisic acid responsiveness
MsPILS10a	ABRE	CACGTG	1603	6	-	Arabidopsis thaliana	cis-acting element involved in the abscisic acid responsiveness
MsPILS10a	ABRE	ACGTG	1604	5	+	Arabidopsis thaliana	cis-acting element involved in the abscisic acid responsiveness
MsPILS10a	ABRE	ACGTG	2012	5	+	Arabidopsis thaliana	cis-acting element involved in the abscisic acid responsiveness
MsPILS10a	ARE	AAACCA	233	6	-	Zea mays	cis-acting regulatory element essential for the anaerobic induction/厌氧诱导所必需的顺式作用调节元件
MsPILS10a	ARE	AAACCA	345	6	-	Zea mays	cis-acting regulatory element essential for the anaerobic induction
MsPILS10a	ARE	AAACCA	735	6	-	Zea mays	cis-acting regulatory element essential for the anaerobic induction
MsPILS10a	G-Box	CACGTG	1091	6	-	Pisum sativum	cis-acting regulatory element involved in light responsiveness
MsPILS10a	G-Box	CACGTG	1581	6	-	Pisum sativum	cis-acting regulatory element involved in light responsiveness
MsPILS10a	G-Box	CACGTG	1603	6	-	Pisum sativum	cis-acting regulatory element involved in light responsiveness
MsPILS10a	G-Box	CACGTT	2011	6	-	Pisum sativum	cis-acting regulatory element involved in light responsiveness
MsPILS10a	G-box	CACGTG	1091	6	-	Arabidopsis thaliana	cis-acting regulatory element involved in light responsiveness
MsPILS10a	G-box	TACGTG	1295	6	-	Arabidopsis thaliana	cis-acting regulatory element involved in light responsiveness
MsPILS10a	G-box	CACGTG	1581	6	-	Arabidopsis thaliana	cis-acting regulatory element involved in light responsiveness
MsPILS10a	G-box	CACGTG	1603	6	-	Arabidopsis thaliana	cis-acting regulatory element involved in light responsiveness
MsPILS10a	G-box	TAACACGTAG	1635	9	-	Brassica oleracea	cis-acting regulatory element involved in light responsiveness
MsPILS10a	GT1-motif	GGTTAA	393	6	+	Arabidopsis thaliana	light responsive element
MsPILS10a	GT1-motif	GGTTAA	1414	6	+	Arabidopsis thaliana	light responsive element
MsPILS10a	MBS	CAACTG	1774	6	+	Arabidopsis thaliana	MYB binding site involved in drought-inducibility
MsPILS10a	Box 4	ATTAAT	539	6	+	Petroselinum crispum	part of a conserved DNA module involved in light responsiveness
MsPILS10a	Box 4	ATTAAT	1129	6	-	Petroselinum crispum	part of a conserved DNA module involved in light responsiveness
MsPILS10a	Box 4	ATTAAT	1159	6	-	Petroselinum crispum	part of a conserved DNA module involved in light responsiveness
MsPILS10a	Box II	ACACGTTGT	2009	9	-	Sinapis alba	part of a light responsive element
MsPILS10a	LAMP-element	CTTTATCA	65	8	-	Pisum sativum	part of a light responsive element
MsPILS10a	LAMP-element	CTTTATCA	747	8	+	Pisum sativum	part of a light responsive element
MsPILS10a	TCT-motif	TCTTAC	1752	6	+	Arabidopsis thaliana	part of a light responsive element
MsPILS10a	AT1-motif	AATTATTTTTTATT	254	13	+	Solanum tuberosum	part of a light responsive module
MsPILS10b	AT-rich element	ATAGAAATCAA	1475	10	+	Glycine max	binding site of AT-rich DNA binding protein (ATBP-1)
MsPILS10b	TATC-box	TATCCCA	840	7	+	Oryza sativa	cis-acting element involved in gibberellin-responsiveness
MsPILS10b	ACE	GACACGTATG	1325	9	-	Petroselinum crispum	cis-acting element involved in light responsiveness
MsPILS10b	ABRE	CGCACGTGTC	1095	9	-	Hordeum vulgare	cis-acting element involved in the abscisic acid responsiveness
MsPILS10b	ABRE	CACGTG	1097	6	-	Arabidopsis thaliana	cis-acting element involved in the abscisic acid responsiveness
MsPILS10b	ABRE	ACGTG	1098	5	+	Arabidopsis thaliana	cis-acting element involved in the abscisic acid responsiveness
MsPILS10b	ABRE	ACGTG	1291	5	-	Arabidopsis thaliana	cis-acting element involved in the abscisic acid responsiveness
MsPILS10b	ABRE	CACGTG	1580	6	-	Arabidopsis thaliana	cis-acting element involved in the abscisic acid responsiveness
MsPILS10b	ABRE	ACGTG	1581	5	+	Arabidopsis thaliana	cis-acting element involved in the abscisic acid responsiveness
MsPILS10b	ABRE	CACGTG	1602	6	-	Arabidopsis thaliana	cis-acting element involved in the abscisic acid responsiveness
MsPILS10b	ABRE	ACGTG	1603	5	+	Arabidopsis thaliana	cis-acting element involved in the abscisic acid responsiveness
MsPILS10b	ABRE	ACGTG	2012	5	+	Arabidopsis thaliana	cis-acting element involved in the abscisic acid responsiveness
MsPILS10b	ARE	AAACCA	197	6	-	Zea mays	cis-acting regulatory element essential for the anaerobic induction
MsPILS10b	ARE	AAACCA	312	6	-	Zea mays	cis-acting regulatory element essential for the anaerobic induction
MsPILS10b	ARE	AAACCA	771	6	-	Zea mays	cis-acting regulatory element essential for the anaerobic induction
MsPILS10b	G-Box	CACGTG	1097	6	-	Pisum sativum	cis-acting regulatory element involved in light responsiveness
MsPILS10b	G-Box	CACGTG	1580	6	-	Pisum sativum	cis-acting regulatory element involved in light responsiveness
MsPILS10b	G-Box	CACGTG	1602	6	-	Pisum sativum	cis-acting regulatory element involved in light responsiveness
MsPILS10b	G-Box	CACGTT	2011	6	-	Pisum sativum	cis-acting regulatory element involved in light responsiveness
MsPILS10b	G-box	CACGTG	1097	6	-	Arabidopsis thaliana	cis-acting regulatory element involved in light responsiveness
MsPILS10b	G-box	TACGTG	1291	6	-	Arabidopsis thaliana	cis-acting regulatory element involved in light responsiveness
MsPILS10b	G-box	CACGTG	1580	6	-	Arabidopsis thaliana	cis-acting regulatory element involved in light responsiveness
MsPILS10b	G-box	CACGTG	1602	6	-	Arabidopsis thaliana	cis-acting regulatory element involved in light responsiveness
MsPILS10b	G-box	TAACACGTAG	1634	9	-	Brassica oleracea	cis-acting regulatory element involved in light responsiveness
MsPILS10b	P-box	CCTTTTG	373	7	+	Oryza sativa	gibberellin-responsive element
MsPILS10b	GT1-motif	GGTTAA	360	6	+	Arabidopsis thaliana	light responsive element
MsPILS10b	GT1-motif	GGTTAA	1409	6	+	Arabidopsis thaliana	light responsive element
MsPILS10b	MBS	CAACTG	1773	6	+	Arabidopsis thaliana	MYB binding site involved in drought-inducibility
MsPILS10b	Box 4	ATTAAT	506	6	+	Petroselinum crispum	part of a conserved DNA module involved in light responsiveness
MsPILS10b	Box 4	ATTAAT	1135	6	-	Petroselinum crispum	part of a conserved DNA module involved in light responsiveness
MsPILS10b	Box 4	ATTAAT	1165	6	-	Petroselinum crispum	part of a conserved DNA module involved in light responsiveness
MsPILS10b	Box 4	ATTAAT	1435	6	-	Petroselinum crispum	part of a conserved DNA module involved in light responsiveness
MsPILS10b	GATA-motif	AAGATAAGATT	667	10	+	Arabidopsis thaliana	part of a light responsive element
MsPILS10b	LAMP-element	CTTTATCA	782	8	+	Pisum sativum	part of a light responsive element
MsPILS10b	TCT-motif	TCTTAC	1751	6	+	Arabidopsis thaliana	part of a light responsive element
MsPILS10c	AT-rich element	ATAGAAATCAA	1475	10	+	Glycine max	binding site of AT-rich DNA binding protein (ATBP-1)
MsPILS10c	TATC-box	TATCCCA	840	7	+	Oryza sativa	cis-acting element involved in gibberellin-responsiveness
MsPILS10c	ACE	GACACGTATG	1325	9	-	Petroselinum crispum	cis-acting element involved in light responsiveness
MsPILS10c	ABRE	CGCACGTGTC	1095	9	-	Hordeum vulgare	cis-acting element involved in the abscisic acid responsiveness
MsPILS10c	ABRE	CACGTG	1097	6	-	Arabidopsis thaliana	cis-acting element involved in the abscisic acid responsiveness
MsPILS10c	ABRE	ACGTG	1098	5	+	Arabidopsis thaliana	cis-acting element involved in the abscisic acid responsiveness
MsPILS10c	ABRE	ACGTG	1291	5	-	Arabidopsis thaliana	cis-acting element involved in the abscisic acid responsiveness
MsPILS10c	ABRE	CACGTG	1580	6	-	Arabidopsis thaliana	cis-acting element involved in the abscisic acid responsiveness
MsPILS10c	ABRE	ACGTG	1581	5	+	Arabidopsis thaliana	cis-acting element involved in the abscisic acid responsiveness
MsPILS10c	ABRE	CACGTG	1602	6	-	Arabidopsis thaliana	cis-acting element involved in the abscisic acid responsiveness
MsPILS10c	ABRE	ACGTG	1603	5	+	Arabidopsis thaliana	cis-acting element involved in the abscisic acid responsiveness
MsPILS10c	ABRE	ACGTG	2012	5	+	Arabidopsis thaliana	cis-acting element involved in the abscisic acid responsiveness
MsPILS10c	ARE	AAACCA	197	6	-	Zea mays	cis-acting regulatory element essential for the anaerobic induction
MsPILS10c	ARE	AAACCA	312	6	-	Zea mays	cis-acting regulatory element essential for the anaerobic induction
MsPILS10c	ARE	AAACCA	771	6	-	Zea mays	cis-acting regulatory element essential for the anaerobic induction
MsPILS10c	G-Box	CACGTG	1097	6	-	Pisum sativum	cis-acting regulatory element involved in light responsiveness
MsPILS10c	G-Box	CACGTG	1580	6	-	Pisum sativum	cis-acting regulatory element involved in light responsiveness
MsPILS10c	G-Box	CACGTG	1602	6	-	Pisum sativum	cis-acting regulatory element involved in light responsiveness
MsPILS10c	G-Box	CACGTT	2011	6	-	Pisum sativum	cis-acting regulatory element involved in light responsiveness
MsPILS10c	G-box	CACGTG	1097	6	-	Arabidopsis thaliana	cis-acting regulatory element involved in light responsiveness
MsPILS10c	G-box	TACGTG	1291	6	-	Arabidopsis thaliana	cis-acting regulatory element involved in light responsiveness
MsPILS10c	G-box	CACGTG	1580	6	-	Arabidopsis thaliana	cis-acting regulatory element involved in light responsiveness
MsPILS10c	G-box	CACGTG	1602	6	-	Arabidopsis thaliana	cis-acting regulatory element involved in light responsiveness
MsPILS10c	G-box	TAACACGTAG	1634	9	-	Brassica oleracea	cis-acting regulatory element involved in light responsiveness
MsPILS10c	P-box	CCTTTTG	373	7	+	Oryza sativa	gibberellin-responsive element
MsPILS10c	GT1-motif	GGTTAA	360	6	+	Arabidopsis thaliana	light responsive element
MsPILS10c	GT1-motif	GGTTAA	1409	6	+	Arabidopsis thaliana	light responsive element
MsPILS10c	MBS	CAACTG	1773	6	+	Arabidopsis thaliana	MYB binding site involved in drought-inducibility
MsPILS10c	Box 4	ATTAAT	506	6	+	Petroselinum crispum	part of a conserved DNA module involved in light responsiveness
MsPILS10c	Box 4	ATTAAT	1135	6	-	Petroselinum crispum	part of a conserved DNA module involved in light responsiveness
MsPILS10c	Box 4	ATTAAT	1165	6	-	Petroselinum crispum	part of a conserved DNA module involved in light responsiveness
MsPILS10c	Box 4	ATTAAT	1435	6	-	Petroselinum crispum	part of a conserved DNA module involved in light responsiveness
MsPILS10c	GATA-motif	AAGATAAGATT	667	10	+	Arabidopsis thaliana	part of a light responsive element
MsPILS10c	LAMP-element	CTTTATCA	782	8	+	Pisum sativum	part of a light responsive element
MsPILS10c	TCT-motif	TCTTAC	1751	6	+	Arabidopsis thaliana	part of a light responsive element
MsPILS10d	AT-rich element	ATAGAAATCAA	1475	10	+	Glycine max	binding site of AT-rich DNA binding protein (ATBP-1)
MsPILS10d	TATC-box	TATCCCA	840	7	+	Oryza sativa	cis-acting element involved in gibberellin-responsiveness
MsPILS10d	ACE	GACACGTATG	1325	9	-	Petroselinum crispum	cis-acting element involved in light responsiveness
MsPILS10d	ABRE	CGCACGTGTC	1095	9	-	Hordeum vulgare	cis-acting element involved in the abscisic acid responsiveness
MsPILS10d	ABRE	CACGTG	1097	6	-	Arabidopsis thaliana	cis-acting element involved in the abscisic acid responsiveness
MsPILS10d	ABRE	ACGTG	1098	5	+	Arabidopsis thaliana	cis-acting element involved in the abscisic acid responsiveness
MsPILS10d	ABRE	ACGTG	1291	5	-	Arabidopsis thaliana	cis-acting element involved in the abscisic acid responsiveness
MsPILS10d	ABRE	CACGTG	1580	6	-	Arabidopsis thaliana	cis-acting element involved in the abscisic acid responsiveness
MsPILS10d	ABRE	ACGTG	1581	5	+	Arabidopsis thaliana	cis-acting element involved in the abscisic acid responsiveness
MsPILS10d	ABRE	CACGTG	1602	6	-	Arabidopsis thaliana	cis-acting element involved in the abscisic acid responsiveness
MsPILS10d	ABRE	ACGTG	1603	5	+	Arabidopsis thaliana	cis-acting element involved in the abscisic acid responsiveness
MsPILS10d	ABRE	ACGTG	2012	5	+	Arabidopsis thaliana	cis-acting element involved in the abscisic acid responsiveness
MsPILS10d	ARE	AAACCA	197	6	-	Zea mays	cis-acting regulatory element essential for the anaerobic induction
MsPILS10d	ARE	AAACCA	312	6	-	Zea mays	cis-acting regulatory element essential for the anaerobic induction
MsPILS10d	ARE	AAACCA	771	6	-	Zea mays	cis-acting regulatory element essential for the anaerobic induction
MsPILS10d	G-Box	CACGTG	1097	6	-	Pisum sativum	cis-acting regulatory element involved in light responsiveness
MsPILS10d	G-Box	CACGTG	1580	6	-	Pisum sativum	cis-acting regulatory element involved in light responsiveness
MsPILS10d	G-Box	CACGTG	1602	6	-	Pisum sativum	cis-acting regulatory element involved in light responsiveness
MsPILS10d	G-Box	CACGTT	2011	6	-	Pisum sativum	cis-acting regulatory element involved in light responsiveness
MsPILS10d	G-box	CACGTG	1097	6	-	Arabidopsis thaliana	cis-acting regulatory element involved in light responsiveness
MsPILS10d	G-box	TACGTG	1291	6	-	Arabidopsis thaliana	cis-acting regulatory element involved in light responsiveness
MsPILS10d	G-box	CACGTG	1580	6	-	Arabidopsis thaliana	cis-acting regulatory element involved in light responsiveness
MsPILS10d	G-box	CACGTG	1602	6	-	Arabidopsis thaliana	cis-acting regulatory element involved in light responsiveness
MsPILS10d	G-box	TAACACGTAG	1634	9	-	Brassica oleracea	cis-acting regulatory element involved in light responsiveness
MsPILS10d	P-box	CCTTTTG	373	7	+	Oryza sativa	gibberellin-responsive element
MsPILS10d	GT1-motif	GGTTAA	360	6	+	Arabidopsis thaliana	light responsive element
MsPILS10d	GT1-motif	GGTTAA	1409	6	+	Arabidopsis thaliana	light responsive element
MsPILS10d	MBS	CAACTG	1773	6	+	Arabidopsis thaliana	MYB binding site involved in drought-inducibility
MsPILS10d	Box 4	ATTAAT	506	6	+	Petroselinum crispum	part of a conserved DNA module involved in light responsiveness
MsPILS10d	Box 4	ATTAAT	1135	6	-	Petroselinum crispum	part of a conserved DNA module involved in light responsiveness
MsPILS10d	Box 4	ATTAAT	1165	6	-	Petroselinum crispum	part of a conserved DNA module involved in light responsiveness
MsPILS10d	Box 4	ATTAAT	1435	6	-	Petroselinum crispum	part of a conserved DNA module involved in light responsiveness
MsPILS10d	GATA-motif	AAGATAAGATT	667	10	+	Arabidopsis thaliana	part of a light responsive element
MsPILS10d	LAMP-element	CTTTATCA	782	8	+	Pisum sativum	part of a light responsive element
MsPILS10d	TCT-motif	TCTTAC	1751	6	+	Arabidopsis thaliana	part of a light responsive element
MsPILS11a	TGA-element	AACGAC	448	6	+	Brassica oleracea	auxin-responsive element
MsPILS11a	AT-rich element	ATAGAAATCAA	397	10	+	Glycine max	binding site of AT-rich DNA binding protein (ATBP-1)
MsPILS11a	ABRE	ACGTG	1823	5	-	Arabidopsis thaliana	cis-acting element involved in the abscisic acid responsiveness
MsPILS11a	ARE	AAACCA	1069	6	-	Zea mays	cis-acting regulatory element essential for the anaerobic induction
MsPILS11a	ARE	AAACCA	1177	6	-	Zea mays	cis-acting regulatory element essential for the anaerobic induction
MsPILS11a	ARE	AAACCA	1911	6	-	Zea mays	cis-acting regulatory element essential for the anaerobic induction
MsPILS11a	G-Box	CACGTT	1823	6	+	Pisum sativum	cis-acting regulatory element involved in light responsiveness
MsPILS11a	RY-element	CATGCATG	1767	8	-	Helianthus annuus	cis-acting regulatory element involved in seed-specific regulation
MsPILS11a	CAT-box	GCCACT	84	6	-	Arabidopsis thaliana	cis-acting regulatory element related to meristem expression
MsPILS11a	GARE-motif	TCTGTTG	78	7	-	Brassica oleracea	gibberellin-responsive element
MsPILS11a	GT1-motif	GGTTAA	731	6	+	Arabidopsis thaliana	light responsive element
MsPILS11a	Box 4	ATTAAT	412	6	+	Petroselinum crispum	part of a conserved DNA module involved in light responsiveness
MsPILS11a	Box 4	ATTAAT	1728	6	-	Petroselinum crispum	part of a conserved DNA module involved in light responsiveness
MsPILS11a	Box II	TGGTAATAA	312	9	-	Solanum tuberosum	part of a light responsive element
MsPILS11a	GATA-motif	GATAGGA	1690	7	-	Arabidopsis thaliana	part of a light responsive element
MsPILS11a	LAMP-element	CTTTATCA	1461	8	-	Pisum sativum	part of a light responsive element
MsPILS11a	TCT-motif	TCTTAC	702	6	+	Arabidopsis thaliana	part of a light responsive element
MsPILS11a	TCT-motif	TCTTAC	1963	6	-	Arabidopsis thaliana	part of a light responsive element
MsPILS11b	TATC-box	TATCCCA	327	7	+	Oryza sativa	cis-acting element involved in gibberellin-responsiveness
MsPILS11b	ACE	CTAACGTATT	1821	9	-	Petroselinum crispum	cis-acting element involved in light responsiveness
MsPILS11b	ARE	AAACCA	981	6	-	Zea mays	cis-acting regulatory element essential for the anaerobic induction
MsPILS11b	ARE	AAACCA	1089	6	-	Zea mays	cis-acting regulatory element essential for the anaerobic induction
MsPILS11b	ARE	AAACCA	1911	6	-	Zea mays	cis-acting regulatory element essential for the anaerobic induction
MsPILS11b	RY-element	CATGCATG	1767	8	-	Helianthus annuus	cis-acting regulatory element involved in seed-specific regulation
MsPILS11b	GT1-motif	GGTTAA	643	6	+	Arabidopsis thaliana	light responsive element
MsPILS11b	GT1-motif	GGTTAAT	1704	7	+	Avena sativa	light responsive element
MsPILS11b	Box 4	ATTAAT	130	6	+	Petroselinum crispum	part of a conserved DNA module involved in light responsiveness
MsPILS11b	Box 4	ATTAAT	242	6	+	Petroselinum crispum	part of a conserved DNA module involved in light responsiveness
MsPILS11b	Box 4	ATTAAT	266	6	+	Petroselinum crispum	part of a conserved DNA module involved in light responsiveness
MsPILS11b	Box 4	ATTAAT	296	6	+	Petroselinum crispum	part of a conserved DNA module involved in light responsiveness
MsPILS11b	Box 4	ATTAAT	1730	6	-	Petroselinum crispum	part of a conserved DNA module involved in light responsiveness
MsPILS11b	GATA-motif	GATAGGA	324	7	-	Arabidopsis thaliana	part of a light responsive element
MsPILS11b	LAMP-element	CTTTATCA	1443	8	-	Pisum sativum	part of a light responsive element
MsPILS11b	TCT-motif	TCTTAC	614	6	+	Arabidopsis thaliana	part of a light responsive element
MsPILS11b	TCT-motif	TCTTAC	1963	6	-	Arabidopsis thaliana	part of a light responsive element
MsPILS11c	TGA-element	AACGAC	143	6	+	Brassica oleracea	auxin-responsive element
MsPILS11c	AT-rich element	ATAGAAATCAA	92	10	+	Glycine max	binding site of AT-rich DNA binding protein (ATBP-1)
MsPILS11c	ABRE	ACGTG	883	5	-	Arabidopsis thaliana	cis-acting element involved in the abscisic acid responsiveness
MsPILS11c	ABRE	ACGTG	1089	5	+	Arabidopsis thaliana	cis-acting element involved in the abscisic acid responsiveness
MsPILS11c	ABRE	ACGTG	1823	5	-	Arabidopsis thaliana	cis-acting element involved in the abscisic acid responsiveness
MsPILS11c	ARE	AAACCA	771	6	-	Zea mays	cis-acting regulatory element essential for the anaerobic induction
MsPILS11c	ARE	AAACCA	1161	6	-	Zea mays	cis-acting regulatory element essential for the anaerobic induction
MsPILS11c	ARE	AAACCA	1911	6	-	Zea mays	cis-acting regulatory element essential for the anaerobic induction
MsPILS11c	G-Box	CACGTT	883	6	+	Pisum sativum	cis-acting regulatory element involved in light responsiveness
MsPILS11c	G-Box	CACGTT	1088	6	-	Pisum sativum	cis-acting regulatory element involved in light responsiveness
MsPILS11c	G-Box	CACGTT	1823	6	+	Pisum sativum	cis-acting regulatory element involved in light responsiveness
MsPILS11c	RY-element	CATGCATG	1767	8	-	Helianthus annuus	cis-acting regulatory element involved in seed-specific regulation
MsPILS11c	GT1-motif	GGTTAA	428	6	+	Arabidopsis thaliana	light responsive element
MsPILS11c	GT1-motif	GGTTAAT	999	7	-	Avena sativa	light responsive element
MsPILS11c	GT1-motif	GGTTAA	1000	6	-	Arabidopsis thaliana	light responsive element
MsPILS11c	Box 4	ATTAAT	107	6	+	Petroselinum crispum	part of a conserved DNA module involved in light responsiveness
MsPILS11c	Box 4	ATTAAT	1728	6	-	Petroselinum crispum	part of a conserved DNA module involved in light responsiveness
MsPILS11c	GATA-motif	GATAGGA	1690	7	-	Arabidopsis thaliana	part of a light responsive element
MsPILS11c	LAMP-element	CTTTATCA	1445	8	-	Pisum sativum	part of a light responsive element
MsPILS11c	TCT-motif	TCTTAC	399	6	+	Arabidopsis thaliana	part of a light responsive element
MsPILS11c	TCT-motif	TCTTAC	1963	6	-	Arabidopsis thaliana	part of a light responsive element
MsPILS11d	TATC-box	TATCCCA	327	7	+	Oryza sativa	cis-acting element involved in gibberellin-responsiveness
MsPILS11d	ACE	CTAACGTATT	1821	9	-	Petroselinum crispum	cis-acting element involved in light responsiveness
MsPILS11d	ARE	AAACCA	981	6	-	Zea mays	cis-acting regulatory element essential for the anaerobic induction
MsPILS11d	ARE	AAACCA	1089	6	-	Zea mays	cis-acting regulatory element essential for the anaerobic induction
MsPILS11d	ARE	AAACCA	1911	6	-	Zea mays	cis-acting regulatory element essential for the anaerobic induction
MsPILS11d	RY-element	CATGCATG	1767	8	-	Helianthus annuus	cis-acting regulatory element involved in seed-specific regulation
MsPILS11d	GT1-motif	GGTTAA	643	6	+	Arabidopsis thaliana	light responsive element
MsPILS11d	GT1-motif	GGTTAAT	1704	7	+	Avena sativa	light responsive element
MsPILS11d	Box 4	ATTAAT	130	6	+	Petroselinum crispum	part of a conserved DNA module involved in light responsiveness
MsPILS11d	Box 4	ATTAAT	242	6	+	Petroselinum crispum	part of a conserved DNA module involved in light responsiveness
MsPILS11d	Box 4	ATTAAT	266	6	+	Petroselinum crispum	part of a conserved DNA module involved in light responsiveness
MsPILS11d	Box 4	ATTAAT	296	6	+	Petroselinum crispum	part of a conserved DNA module involved in light responsiveness
MsPILS11d	Box 4	ATTAAT	1730	6	-	Petroselinum crispum	part of a conserved DNA module involved in light responsiveness
MsPILS11d	GATA-motif	GATAGGA	324	7	-	Arabidopsis thaliana	part of a light responsive element
MsPILS11d	LAMP-element	CTTTATCA	1443	8	-	Pisum sativum	part of a light responsive element
MsPILS11d	TCT-motif	TCTTAC	614	6	+	Arabidopsis thaliana	part of a light responsive element
MsPILS11d	TCT-motif	TCTTAC	1963	6	-	Arabidopsis thaliana	part of a light responsive element
MsPILS12a	TGA-element	AACGAC	1696	6	-	Brassica oleracea	auxin-responsive element
MsPILS12a	TC-rich repeats	GTTTTCTTAC	1839	9	+	Nicotiana tabacum	cis-acting element involved in defense and stress responsiveness
MsPILS12a	TCA-element	CCATCTTTTT	1389	9	+	Nicotiana tabacum	cis-acting element involved in salicylic acid responsiveness
MsPILS12a	ABRE	CACGTG	703	6	+	Arabidopsis thaliana	cis-acting element involved in the abscisic acid responsiveness
MsPILS12a	ABRE	ACGTG	704	5	+	Arabidopsis thaliana	cis-acting element involved in the abscisic acid responsiveness
MsPILS12a	ABRE	CACGTG	900	6	+	Arabidopsis thaliana	cis-acting element involved in the abscisic acid responsiveness
MsPILS12a	ABRE	ACGTG	901	5	+	Arabidopsis thaliana	cis-acting element involved in the abscisic acid responsiveness
MsPILS12a	ABRE	ACGTG	1094	5	-	Arabidopsis thaliana	cis-acting element involved in the abscisic acid responsiveness
MsPILS12a	ARE	AAACCA	345	6	+	Zea mays	cis-acting regulatory element essential for the anaerobic induction
MsPILS12a	ARE	AAACCA	1681	6	-	Zea mays	cis-acting regulatory element essential for the anaerobic induction
MsPILS12a	ARE	AAACCA	1776	6	+	Zea mays	cis-acting regulatory element essential for the anaerobic induction
MsPILS12a	ARE	AAACCA	1782	6	-	Zea mays	cis-acting regulatory element essential for the anaerobic induction
MsPILS12a	AuxRR-core	GGTCCAT	392	7	+	Nicotiana tabacum	cis-acting regulatory element involved in auxin responsiveness
MsPILS12a	G-Box	CACGTG	703	6	+	Pisum sativum	cis-acting regulatory element involved in light responsiveness
MsPILS12a	G-Box	CACGTG	900	6	+	Pisum sativum	cis-acting regulatory element involved in light responsiveness
MsPILS12a	G-box	CACGTG	703	6	+	Arabidopsis thaliana	cis-acting regulatory element involved in light responsiveness
MsPILS12a	G-box	CACGTG	900	6	+	Arabidopsis thaliana	cis-acting regulatory element involved in light responsiveness
MsPILS12a	G-box	CACGTC	1094	6	+	Zea mays	cis-acting regulatory element involved in light responsiveness
MsPILS12a	RY-element	CATGCATG	1433	8	-	Helianthus annuus	cis-acting regulatory element involved in seed-specific regulation
MsPILS12a	CGTCA-motif	CGTCA	1096	5	+	Hordeum vulgare	cis-acting regulatory element involved in the MeJA-responsiveness
MsPILS12a	TGACG-motif	TGACG	1096	5	-	Hordeum vulgare	cis-acting regulatory element involved in the MeJA-responsiveness
MsPILS12a	GCN4_motif	TGAGTCA	218	7	+	Oryza sativa	cis-regulatory element involved in endosperm expression
MsPILS12a	GT1-motif	GGTTAA	318	6	-	Arabidopsis thaliana	light responsive element
MsPILS12a	GT1-motif	GGTTAA	1073	6	+	Arabidopsis thaliana	light responsive element
MsPILS12a	GT1-motif	GGTTAA	1181	6	-	Arabidopsis thaliana	light responsive element
MsPILS12a	GT1-motif	GGTTAAT	1291	7	+	Avena sativa	light responsive element
MsPILS12a	MRE	AACCTAA	1275	7	-	Petroselinum crispum	MYB binding site involved in light responsiveness
MsPILS12a	ATC-motif	AGTAATCT	1720	8	-	Spinacia oleracea	part of a conserved DNA module involved in light responsiveness
MsPILS12a	Box 4	ATTAAT	91	6	+	Petroselinum crispum	part of a conserved DNA module involved in light responsiveness
MsPILS12a	Box 4	ATTAAT	145	6	+	Petroselinum crispum	part of a conserved DNA module involved in light responsiveness
MsPILS12a	Box 4	ATTAAT	302	6	+	Petroselinum crispum	part of a conserved DNA module involved in light responsiveness
MsPILS12a	Box 4	ATTAAT	496	6	+	Petroselinum crispum	part of a conserved DNA module involved in light responsiveness
MsPILS12a	Box 4	ATTAAT	891	6	+	Petroselinum crispum	part of a conserved DNA module involved in light responsiveness
MsPILS12a	Box 4	ATTAAT	1252	6	-	Petroselinum crispum	part of a conserved DNA module involved in light responsiveness
MsPILS12a	Box 4	ATTAAT	1704	6	-	Petroselinum crispum	part of a conserved DNA module involved in light responsiveness
MsPILS12a	Box 4	ATTAAT	1740	6	-	Petroselinum crispum	part of a conserved DNA module involved in light responsiveness
MsPILS12a	TCT-motif	TCTTAC	403	6	+	Arabidopsis thaliana	part of a light responsive element
MsPILS12a	TCT-motif	TCTTAC	1843	6	+	Arabidopsis thaliana	part of a light responsive element
MsPILS12b	TGA-element	AACGAC	1694	6	-	Brassica oleracea	auxin-responsive element
MsPILS12b	TC-rich repeats	GTTTTCTTAC	1826	9	+	Nicotiana tabacum	cis-acting element involved in defense and stress responsiveness
MsPILS12b	TCA-element	CCATCTTTTT	1335	9	+	Nicotiana tabacum	cis-acting element involved in salicylic acid responsiveness
MsPILS12b	ABRE	CACGTG	487	6	+	Arabidopsis thaliana	cis-acting element involved in the abscisic acid responsiveness
MsPILS12b	ABRE	ACGTG	488	5	+	Arabidopsis thaliana	cis-acting element involved in the abscisic acid responsiveness
MsPILS12b	ABRE	CACGTG	866	6	+	Arabidopsis thaliana	cis-acting element involved in the abscisic acid responsiveness
MsPILS12b	ABRE	ACGTG	867	5	+	Arabidopsis thaliana	cis-acting element involved in the abscisic acid responsiveness
MsPILS12b	ABRE	ACGTG	1060	5	-	Arabidopsis thaliana	cis-acting element involved in the abscisic acid responsiveness
MsPILS12b	ARE	AAACCA	125	6	+	Zea mays	cis-acting regulatory element essential for the anaerobic induction
MsPILS12b	ARE	AAACCA	1679	6	-	Zea mays	cis-acting regulatory element essential for the anaerobic induction
MsPILS12b	AuxRR-core	GGTCCAT	171	7	+	Nicotiana tabacum	cis-acting regulatory element involved in auxin responsiveness
MsPILS12b	G-Box	CACGTG	487	6	+	Pisum sativum	cis-acting regulatory element involved in light responsiveness
MsPILS12b	G-Box	CACGTG	866	6	+	Pisum sativum	cis-acting regulatory element involved in light responsiveness
MsPILS12b	G-box	CACGTG	487	6	+	Arabidopsis thaliana	cis-acting regulatory element involved in light responsiveness
MsPILS12b	G-box	CACGTG	866	6	+	Arabidopsis thaliana	cis-acting regulatory element involved in light responsiveness
MsPILS12b	G-box	CACGTC	1060	6	+	Zea mays	cis-acting regulatory element involved in light responsiveness
MsPILS12b	RY-element	CATGCATG	1379	8	-	Helianthus annuus	cis-acting regulatory element involved in seed-specific regulation
MsPILS12b	CGTCA-motif	CGTCA	1062	5	+	Hordeum vulgare	cis-acting regulatory element involved in the MeJA-responsiveness
MsPILS12b	TGACG-motif	TGACG	1062	5	-	Hordeum vulgare	cis-acting regulatory element involved in the MeJA-responsiveness
MsPILS12b	GT1-motif	GGTTAA	514	6	-	Arabidopsis thaliana	light responsive element
MsPILS12b	GT1-motif	GGTTAA	536	6	+	Arabidopsis thaliana	light responsive element
MsPILS12b	GT1-motif	GGTTAA	665	6	+	Arabidopsis thaliana	light responsive element
MsPILS12b	GT1-motif	GGTTAA	1039	6	+	Arabidopsis thaliana	light responsive element
MsPILS12b	GT1-motif	GGTTAA	1145	6	-	Arabidopsis thaliana	light responsive element
MsPILS12b	GT1-motif	GGTTAAT	1241	7	+	Avena sativa	light responsive element
MsPILS12b	MRE	AACCTAA	1225	7	-	Petroselinum crispum	MYB binding site involved in light responsiveness
MsPILS12b	ATC-motif	AGTAATCT	1718	8	-	Spinacia oleracea	part of a conserved DNA module involved in light responsiveness
MsPILS12b	Box 4	ATTAAT	84	6	+	Petroselinum crispum	part of a conserved DNA module involved in light responsiveness
MsPILS12b	Box 4	ATTAAT	280	6	+	Petroselinum crispum	part of a conserved DNA module involved in light responsiveness
MsPILS12b	Box 4	ATTAAT	1201	6	-	Petroselinum crispum	part of a conserved DNA module involved in light responsiveness
MsPILS12b	Box 4	ATTAAT	1702	6	-	Petroselinum crispum	part of a conserved DNA module involved in light responsiveness
MsPILS12b	Box 4	ATTAAT	1738	6	-	Petroselinum crispum	part of a conserved DNA module involved in light responsiveness
MsPILS12b	TCT-motif	TCTTAC	182	6	+	Arabidopsis thaliana	part of a light responsive element
MsPILS12b	TCT-motif	TCTTAC	1830	6	+	Arabidopsis thaliana	part of a light responsive element
MsPILS13	TGA-element	AACGAC	1041	6	+	Brassica oleracea	auxin-responsive element
MsPILS13	LTR	CCGAAA	1444	6	-	Hordeum vulgare	cis-acting element involved in low-temperature responsiveness
MsPILS13	TCA-element	CCATCTTTTT	1581	9	+	Nicotiana tabacum	cis-acting element involved in salicylic acid responsiveness
MsPILS13	TCA-element	CCATCTTTTT	1645	9	-	Nicotiana tabacum	cis-acting element involved in salicylic acid responsiveness
MsPILS13	ABRE	CACGTG	564	6	+	Arabidopsis thaliana	cis-acting element involved in the abscisic acid responsiveness
MsPILS13	ABRE	ACGTG	565	5	+	Arabidopsis thaliana	cis-acting element involved in the abscisic acid responsiveness
MsPILS13	ABRE	AACCCGG	790	7	-	Arabidopsis thaliana	cis-acting element involved in the abscisic acid responsiveness
MsPILS13	ABRE	ACGTG	1796	5	-	Arabidopsis thaliana	cis-acting element involved in the abscisic acid responsiveness
MsPILS13	ARE	AAACCA	204	6	-	Zea mays	cis-acting regulatory element essential for the anaerobic induction
MsPILS13	ARE	AAACCA	282	6	+	Zea mays	cis-acting regulatory element essential for the anaerobic induction
MsPILS13	ARE	AAACCA	537	6	+	Zea mays	cis-acting regulatory element essential for the anaerobic induction
MsPILS13	ARE	AAACCA	657	6	+	Zea mays	cis-acting regulatory element essential for the anaerobic induction
MsPILS13	ARE	AAACCA	836	6	+	Zea mays	cis-acting regulatory element essential for the anaerobic induction
MsPILS13	ARE	AAACCA	877	6	+	Zea mays	cis-acting regulatory element essential for the anaerobic induction
MsPILS13	ARE	AAACCA	997	6	-	Zea mays	cis-acting regulatory element essential for the anaerobic induction
MsPILS13	circadian	CAAAGATATC	1616	9	-	Lycopersicon esculentum	cis-acting regulatory element involved in circadian control
MsPILS13	G-box	TCCACGTGGCATT	559	12	-	Arabidopsis thaliana	cis-acting regulatory element involved in light responsiveness
MsPILS13	G-box	GCCACGTGGA	562	10	+	Arabidopsis thaliana	cis-acting regulatory element involved in light responsiveness
MsPILS13	G-box	CACGTG	564	6	+	Arabidopsis thaliana	cis-acting regulatory element involved in light responsiveness
MsPILS13	G-box	CACGAC	1276	6	-	Zea mays	cis-acting regulatory element involved in light responsiveness
MsPILS13	G-box	CACGTC	1796	6	+	Zea mays	cis-acting regulatory element involved in light responsiveness
MsPILS13	G-Box	TCCACATGGCA	561	10	-	Triticum aestivum	cis-acting regulatory element involved in light responsiveness
MsPILS13	G-Box	CACGTG	564	6	+	Pisum sativum	cis-acting regulatory element involved in light responsiveness
MsPILS13	G-Box	TCCACATGGCA	1028	10	+	Triticum aestivum	cis-acting regulatory element involved in light responsiveness
MsPILS13	G-Box	TCCACATGGCA	1782	10	+	Triticum aestivum	cis-acting regulatory element involved in light responsiveness
MsPILS13	CGTCA-motif	CGTCA	1101	5	+	Hordeum vulgare	cis-acting regulatory element involved in the MeJA-responsiveness
MsPILS13	CGTCA-motif	CGTCA	1419	5	-	Hordeum vulgare	cis-acting regulatory element involved in the MeJA-responsiveness
MsPILS13	CGTCA-motif	CGTCA	1798	5	+	Hordeum vulgare	cis-acting regulatory element involved in the MeJA-responsiveness
MsPILS13	TGACG-motif	TGACG	1101	5	-	Hordeum vulgare	cis-acting regulatory element involved in the MeJA-responsiveness
MsPILS13	TGACG-motif	TGACG	1419	5	+	Hordeum vulgare	cis-acting regulatory element involved in the MeJA-responsiveness
MsPILS13	TGACG-motif	TGACG	1798	5	-	Hordeum vulgare	cis-acting regulatory element involved in the MeJA-responsiveness
MsPILS13	CAT-box	GCCACT	1492	6	+	Arabidopsis thaliana	cis-acting regulatory element related to meristem expression
MsPILS13	CAT-box	GCCACT	1498	6	+	Arabidopsis thaliana	cis-acting regulatory element related to meristem expression
MsPILS13	GCN4_motif	TGAGTCA	1858	7	+	Oryza sativa	cis-regulatory element involved in endosperm expression
MsPILS13	GT1-motif	GGTTAAT	389	7	+	Avena sativa	light responsive element
MsPILS13	GT1-motif	GGTTAA	1259	6	-	Arabidopsis thaliana	light responsive element
MsPILS13	MBS	CAACTG	993	6	-	Arabidopsis thaliana	MYB binding site involved in drought-inducibility
MsPILS13	MRE	AACCTAA	1105	7	+	Petroselinum crispum	MYB binding site involved in light responsiveness
MsPILS13	Box 4	ATTAAT	180	6	+	Petroselinum crispum	part of a conserved DNA module involved in light responsiveness
MsPILS13	Box 4	ATTAAT	575	6	+	Petroselinum crispum	part of a conserved DNA module involved in light responsiveness
MsPILS13	Box 4	ATTAAT	649	6	+	Petroselinum crispum	part of a conserved DNA module involved in light responsiveness
MsPILS13	Box 4	ATTAAT	1731	6	-	Petroselinum crispum	part of a conserved DNA module involved in light responsiveness
MsPILS13	Box 4	ATTAAT	1988	6	-	Petroselinum crispum	part of a conserved DNA module involved in light responsiveness
MsPILS13	Box 4	ATTAAT	2001	6	-	Petroselinum crispum	part of a conserved DNA module involved in light responsiveness
MsPILS13	Box II	CCACGTGGC	562	9	-	Petroselinum crispum	part of a light responsive element
MsPILS13	TCT-motif	TCTTAC	811	6	+	Arabidopsis thaliana	part of a light responsive element
MsPILS13	TCT-motif	TCTTAC	1567	6	+	Arabidopsis thaliana	part of a light responsive element
MsPILS14a	LTR	CCGAAA	474	6	-	Hordeum vulgare	cis-acting element involved in low-temperature responsiveness
MsPILS14a	ABRE	GACACGTGGC	514	9	-	Triticum aestivum	cis-acting element involved in the abscisic acid responsiveness
MsPILS14a	ABRE	CACGTG	516	6	+	Arabidopsis thaliana	cis-acting element involved in the abscisic acid responsiveness
MsPILS14a	ABRE	ACGTG	517	5	+	Arabidopsis thaliana	cis-acting element involved in the abscisic acid responsiveness
MsPILS14a	ABRE	ACGTG	564	5	-	Arabidopsis thaliana	cis-acting element involved in the abscisic acid responsiveness
MsPILS14a	ABRE	CACGTG	1382	6	-	Arabidopsis thaliana	cis-acting element involved in the abscisic acid responsiveness
MsPILS14a	ABRE	ACGTG	1383	5	+	Arabidopsis thaliana	cis-acting element involved in the abscisic acid responsiveness
MsPILS14a	AuxRR-core	GGTCCAT	1591	7	+	Nicotiana tabacum	cis-acting regulatory element involved in auxin responsiveness
MsPILS14a	G-Box	CACGTG	516	6	+	Pisum sativum	cis-acting regulatory element involved in light responsiveness
MsPILS14a	G-Box	CACGTG	1382	6	-	Pisum sativum	cis-acting regulatory element involved in light responsiveness
MsPILS14a	G-box	TCCACGTGGCATT	511	12	-	Arabidopsis thaliana	cis-acting regulatory element involved in light responsiveness
MsPILS14a	G-box	GCCACGTGGA	514	9	+	Arabidopsis thaliana	cis-acting regulatory element involved in light responsiveness
MsPILS14a	G-box	CACGTG	516	6	+	Arabidopsis thaliana	cis-acting regulatory element involved in light responsiveness
MsPILS14a	G-box	CAGACGTGGCA	561	10	-	Nicotiana plumbaginifolia	cis-acting regulatory element involved in light responsiveness
MsPILS14a	G-box	CACGTC	564	6	+	Zea mays	cis-acting regulatory element involved in light responsiveness
MsPILS14a	G-box	CACGAC	844	6	+	Zea mays	cis-acting regulatory element involved in light responsiveness
MsPILS14a	G-box	CACGTG	1382	6	-	Arabidopsis thaliana	cis-acting regulatory element involved in light responsiveness
MsPILS14a	CGTCA-motif	CGTCA	566	5	+	Hordeum vulgare	cis-acting regulatory element involved in the MeJA-responsiveness
MsPILS14a	CGTCA-motif	CGTCA	1196	5	+	Hordeum vulgare	cis-acting regulatory element involved in the MeJA-responsiveness
MsPILS14a	TGACG-motif	TGACG	566	5	-	Hordeum vulgare	cis-acting regulatory element involved in the MeJA-responsiveness
MsPILS14a	TGACG-motif	TGACG	1196	5	-	Hordeum vulgare	cis-acting regulatory element involved in the MeJA-responsiveness
MsPILS14a	P-box	CCTTTTG	694	7	-	Oryza sativa	gibberellin-responsive element
MsPILS14a	GT1-motif	GGTTAAT	704	7	-	Avena sativa	light responsive element
MsPILS14a	GT1-motif	GGTTAA	705	6	-	Arabidopsis thaliana	light responsive element
MsPILS14a	GT1-motif	GGTTAA	1233	6	+	Arabidopsis thaliana	light responsive element
MsPILS14a	MBS	CAACTG	829	6	+	Arabidopsis thaliana	MYB binding site involved in drought-inducibility
MsPILS14a	Box 4	ATTAAT	324	6	+	Petroselinum crispum	part of a conserved DNA module involved in light responsiveness
MsPILS14a	Box 4	ATTAAT	390	6	+	Petroselinum crispum	part of a conserved DNA module involved in light responsiveness
MsPILS14a	Box 4	ATTAAT	467	6	+	Petroselinum crispum	part of a conserved DNA module involved in light responsiveness
MsPILS14a	Box 4	ATTAAT	1094	6	-	Petroselinum crispum	part of a conserved DNA module involved in light responsiveness
MsPILS14a	Box 4	ATTAAT	1247	6	-	Petroselinum crispum	part of a conserved DNA module involved in light responsiveness
MsPILS14a	GATA-motif	GATAGGA	1670	7	+	Arabidopsis thaliana	part of a light responsive element
MsPILS14a	LAMP-element	CTTTATCA	1068	8	+	Pisum sativum	part of a light responsive element
MsPILS14a	TCCC-motif	TCTCCCT	1530	7	-	Spinacia oleracea	part of a light responsive element
MsPILS14a	TCT-motif	TCTTAC	751	6	+	Arabidopsis thaliana	part of a light responsive element
MsPILS14a	AT1-motif	AATTATTTTTTATT	409	13	+	Solanum tuberosum	part of a light responsive module
MsPILS14a	WUN-motif	AAATTTCCT	973	9	-	Brassica oleracea	wound-responsive element
MsPILS14a	WUN-motif	AAATTTCCT	982	9	-	Brassica oleracea	wound-responsive element
MsPILS14b	LTR	CCGAAA	456	6	-	Hordeum vulgare	cis-acting element involved in low-temperature responsiveness
MsPILS14b	ABRE	GACACGTGGC	515	9	-	Triticum aestivum	cis-acting element involved in the abscisic acid responsiveness
MsPILS14b	ABRE	CACGTG	517	6	+	Arabidopsis thaliana	cis-acting element involved in the abscisic acid responsiveness
MsPILS14b	ABRE	ACGTG	518	5	+	Arabidopsis thaliana	cis-acting element involved in the abscisic acid responsiveness
MsPILS14b	ABRE	ACGTG	565	5	-	Arabidopsis thaliana	cis-acting element involved in the abscisic acid responsiveness
MsPILS14b	ABRE	CACGTG	1382	6	-	Arabidopsis thaliana	cis-acting element involved in the abscisic acid responsiveness
MsPILS14b	ABRE	ACGTG	1383	5	+	Arabidopsis thaliana	cis-acting element involved in the abscisic acid responsiveness
MsPILS14b	AuxRR-core	GGTCCAT	1591	7	+	Nicotiana tabacum	cis-acting regulatory element involved in auxin responsiveness
MsPILS14b	G-box	TCCACGTGGCATT	512	12	-	Arabidopsis thaliana	cis-acting regulatory element involved in light responsiveness
MsPILS14b	G-box	GCCACGTGGA	515	9	+	Arabidopsis thaliana	cis-acting regulatory element involved in light responsiveness
MsPILS14b	G-box	CACGTG	517	6	+	Arabidopsis thaliana	cis-acting regulatory element involved in light responsiveness
MsPILS14b	G-box	CAGACGTGGCA	562	10	-	Nicotiana plumbaginifolia	cis-acting regulatory element involved in light responsiveness
MsPILS14b	G-box	CACGTC	565	6	+	Zea mays	cis-acting regulatory element involved in light responsiveness
MsPILS14b	G-box	CACGAC	845	6	+	Zea mays	cis-acting regulatory element involved in light responsiveness
MsPILS14b	G-box	CACGTG	1382	6	-	Arabidopsis thaliana	cis-acting regulatory element involved in light responsiveness
MsPILS14b	G-Box	CACGTG	517	6	+	Pisum sativum	cis-acting regulatory element involved in light responsiveness
MsPILS14b	G-Box	CACGTG	1382	6	-	Pisum sativum	cis-acting regulatory element involved in light responsiveness
MsPILS14b	CGTCA-motif	CGTCA	567	5	+	Hordeum vulgare	cis-acting regulatory element involved in the MeJA-responsiveness
MsPILS14b	CGTCA-motif	CGTCA	1196	5	+	Hordeum vulgare	cis-acting regulatory element involved in the MeJA-responsiveness
MsPILS14b	TGACG-motif	TGACG	567	5	-	Hordeum vulgare	cis-acting regulatory element involved in the MeJA-responsiveness
MsPILS14b	TGACG-motif	TGACG	1196	5	-	Hordeum vulgare	cis-acting regulatory element involved in the MeJA-responsiveness
MsPILS14b	P-box	CCTTTTG	695	7	-	Oryza sativa	gibberellin-responsive element
MsPILS14b	GT1-motif	GGTTAA	1233	6	+	Arabidopsis thaliana	light responsive element
MsPILS14b	MBS	CAACTG	830	6	+	Arabidopsis thaliana	MYB binding site involved in drought-inducibility
MsPILS14b	Box 4	ATTAAT	306	6	+	Petroselinum crispum	part of a conserved DNA module involved in light responsiveness
MsPILS14b	Box 4	ATTAAT	372	6	+	Petroselinum crispum	part of a conserved DNA module involved in light responsiveness
MsPILS14b	Box 4	ATTAAT	449	6	+	Petroselinum crispum	part of a conserved DNA module involved in light responsiveness
MsPILS14b	Box 4	ATTAAT	1094	6	-	Petroselinum crispum	part of a conserved DNA module involved in light responsiveness
MsPILS14b	Box 4	ATTAAT	1247	6	-	Petroselinum crispum	part of a conserved DNA module involved in light responsiveness
MsPILS14b	GATA-motif	GATAGGA	1670	7	+	Arabidopsis thaliana	part of a light responsive element
MsPILS14b	LAMP-element	CTTTATCA	1068	8	+	Pisum sativum	part of a light responsive element
MsPILS14b	TCCC-motif	TCTCCCT	1530	7	-	Spinacia oleracea	part of a light responsive element
MsPILS14b	TCT-motif	TCTTAC	752	6	+	Arabidopsis thaliana	part of a light responsive element
MsPILS14b	AT1-motif	AATTATTTTTTATT	391	13	+	Solanum tuberosum	part of a light responsive module
MsPILS14b	WUN-motif	AAATTTCCT	973	9	-	Brassica oleracea	wound-responsive element
MsPILS14b	WUN-motif	AAATTTCCT	982	9	-	Brassica oleracea	wound-responsive element
MsPILS14c	LTR	CCGAAA	456	6	-	Hordeum vulgare	cis-acting element involved in low-temperature responsiveness
MsPILS14c	ABRE	GACACGTGGC	515	9	-	Triticum aestivum	cis-acting element involved in the abscisic acid responsiveness
MsPILS14c	ABRE	CACGTG	517	6	+	Arabidopsis thaliana	cis-acting element involved in the abscisic acid responsiveness
MsPILS14c	ABRE	ACGTG	518	5	+	Arabidopsis thaliana	cis-acting element involved in the abscisic acid responsiveness
MsPILS14c	ABRE	ACGTG	565	5	-	Arabidopsis thaliana	cis-acting element involved in the abscisic acid responsiveness
MsPILS14c	ABRE	CACGTG	1382	6	-	Arabidopsis thaliana	cis-acting element involved in the abscisic acid responsiveness
MsPILS14c	ABRE	ACGTG	1383	5	+	Arabidopsis thaliana	cis-acting element involved in the abscisic acid responsiveness
MsPILS14c	AuxRR-core	GGTCCAT	1591	7	+	Nicotiana tabacum	cis-acting regulatory element involved in auxin responsiveness
MsPILS14c	G-box	TCCACGTGGCATT	512	12	-	Arabidopsis thaliana	cis-acting regulatory element involved in light responsiveness
MsPILS14c	G-box	GCCACGTGGA	515	9	+	Arabidopsis thaliana	cis-acting regulatory element involved in light responsiveness
MsPILS14c	G-box	CACGTG	517	6	+	Arabidopsis thaliana	cis-acting regulatory element involved in light responsiveness
MsPILS14c	G-box	CAGACGTGGCA	562	10	-	Nicotiana plumbaginifolia	cis-acting regulatory element involved in light responsiveness
MsPILS14c	G-box	CACGTC	565	6	+	Zea mays	cis-acting regulatory element involved in light responsiveness
MsPILS14c	G-box	CACGAC	845	6	+	Zea mays	cis-acting regulatory element involved in light responsiveness
MsPILS14c	G-box	CACGTG	1382	6	-	Arabidopsis thaliana	cis-acting regulatory element involved in light responsiveness
MsPILS14c	G-Box	CACGTG	517	6	+	Pisum sativum	cis-acting regulatory element involved in light responsiveness
MsPILS14c	G-Box	CACGTG	1382	6	-	Pisum sativum	cis-acting regulatory element involved in light responsiveness
MsPILS14c	CGTCA-motif	CGTCA	567	5	+	Hordeum vulgare	cis-acting regulatory element involved in the MeJA-responsiveness
MsPILS14c	CGTCA-motif	CGTCA	1196	5	+	Hordeum vulgare	cis-acting regulatory element involved in the MeJA-responsiveness
MsPILS14c	TGACG-motif	TGACG	567	5	-	Hordeum vulgare	cis-acting regulatory element involved in the MeJA-responsiveness
MsPILS14c	TGACG-motif	TGACG	1196	5	-	Hordeum vulgare	cis-acting regulatory element involved in the MeJA-responsiveness
MsPILS14c	P-box	CCTTTTG	695	7	-	Oryza sativa	gibberellin-responsive element
MsPILS14c	GT1-motif	GGTTAA	1233	6	+	Arabidopsis thaliana	light responsive element
MsPILS14c	MBS	CAACTG	830	6	+	Arabidopsis thaliana	MYB binding site involved in drought-inducibility
MsPILS14c	Box 4	ATTAAT	306	6	+	Petroselinum crispum	part of a conserved DNA module involved in light responsiveness
MsPILS14c	Box 4	ATTAAT	372	6	+	Petroselinum crispum	part of a conserved DNA module involved in light responsiveness
MsPILS14c	Box 4	ATTAAT	449	6	+	Petroselinum crispum	part of a conserved DNA module involved in light responsiveness
MsPILS14c	Box 4	ATTAAT	1094	6	-	Petroselinum crispum	part of a conserved DNA module involved in light responsiveness
MsPILS14c	Box 4	ATTAAT	1247	6	-	Petroselinum crispum	part of a conserved DNA module involved in light responsiveness
MsPILS14c	GATA-motif	GATAGGA	1670	7	+	Arabidopsis thaliana	part of a light responsive element
MsPILS14c	LAMP-element	CTTTATCA	1068	8	+	Pisum sativum	part of a light responsive element
MsPILS14c	TCCC-motif	TCTCCCT	1530	7	-	Spinacia oleracea	part of a light responsive element
MsPILS14c	TCT-motif	TCTTAC	752	6	+	Arabidopsis thaliana	part of a light responsive element
MsPILS14c	AT1-motif	AATTATTTTTTATT	391	13	+	Solanum tuberosum	part of a light responsive module
MsPILS14c	WUN-motif	AAATTTCCT	973	9	-	Brassica oleracea	wound-responsive element
MsPILS14c	WUN-motif	AAATTTCCT	982	9	-	Brassica oleracea	wound-responsive element
MsPILS15a	AT-rich element	ATAGAAATCAA	143	10	-	Glycine max	binding site of AT-rich DNA binding protein (ATBP-1)
MsPILS15a	TATC-box	TATCCCA	948	7	+	Oryza sativa	cis-acting element involved in gibberellin-responsiveness
MsPILS15a	TCA-element	CCATCTTTTT	463	9	+	Nicotiana tabacum	cis-acting element involved in salicylic acid responsiveness
MsPILS15a	TCA-element	CCATCTTTTT	477	9	+	Nicotiana tabacum	cis-acting element involved in salicylic acid responsiveness
MsPILS15a	TCA-element	CCATCTTTTT	502	9	+	Nicotiana tabacum	cis-acting element involved in salicylic acid responsiveness
MsPILS15a	TCA-element	CCATCTTTTT	540	9	+	Nicotiana tabacum	cis-acting element involved in salicylic acid responsiveness
MsPILS15a	TCA-element	CCATCTTTTT	1435	10	-	Nicotiana tabacum	cis-acting element involved in salicylic acid responsiveness
MsPILS15a	ABRE	ACGTG	625	5	-	Arabidopsis thaliana	cis-acting element involved in the abscisic acid responsiveness
MsPILS15a	ARE	AAACCA	83	6	+	Zea mays	cis-acting regulatory element essential for the anaerobic induction
MsPILS15a	ARE	AAACCA	96	6	-	Zea mays	cis-acting regulatory element essential for the anaerobic induction
MsPILS15a	ARE	AAACCA	203	6	+	Zea mays	cis-acting regulatory element essential for the anaerobic induction
MsPILS15a	ARE	AAACCA	756	6	-	Zea mays	cis-acting regulatory element essential for the anaerobic induction
MsPILS15a	circadian	CAAAGATATC	74	9	+	Lycopersicon esculentum	cis-acting regulatory element involved in circadian control
MsPILS15a	G-Box	CACGTT	625	6	+	Pisum sativum	cis-acting regulatory element involved in light responsiveness
MsPILS15a	O2-site	GATGACATGG	693	9	-	Zea mays	cis-acting regulatory element involved in zein metabolism regulation
MsPILS15a	P-box	CCTTTTG	939	7	-	Oryza sativa	gibberellin-responsive element
MsPILS15a	ATCT-motif	AATCTAATCC	1088	9	-	Pisum sativum	part of a conserved DNA module involved in light responsiveness
MsPILS15a	Box 4	ATTAAT	226	6	+	Petroselinum crispum	part of a conserved DNA module involved in light responsiveness
MsPILS15a	Box 4	ATTAAT	1524	6	-	Petroselinum crispum	part of a conserved DNA module involved in light responsiveness
MsPILS15a	Box II	TGGTAATAA	277	9	-	Solanum tuberosum	part of a light responsive element
MsPILS15a	LAMP-element	CTTTATCA	1111	8	-	Pisum sativum	part of a light responsive element
MsPILS15a	TCT-motif	TCTTAC	44	6	-	Arabidopsis thaliana	part of a light responsive element
MsPILS15a	TCT-motif	TCTTAC	341	6	-	Arabidopsis thaliana	part of a light responsive element
MsPILS15b	AT-rich element	ATAGAAATCAA	89	10	-	Glycine max	binding site of AT-rich DNA binding protein (ATBP-1)
MsPILS15b	TATC-box	TATCCCA	946	7	+	Oryza sativa	cis-acting element involved in gibberellin-responsiveness
MsPILS15b	TCA-element	CCATCTTTTT	409	9	+	Nicotiana tabacum	cis-acting element involved in salicylic acid responsiveness
MsPILS15b	TCA-element	CCATCTTTTT	423	9	+	Nicotiana tabacum	cis-acting element involved in salicylic acid responsiveness
MsPILS15b	TCA-element	CCATCTTTTT	448	9	+	Nicotiana tabacum	cis-acting element involved in salicylic acid responsiveness
MsPILS15b	TCA-element	CCATCTTTTT	487	9	+	Nicotiana tabacum	cis-acting element involved in salicylic acid responsiveness
MsPILS15b	TCA-element	CCATCTTTTT	1435	10	-	Nicotiana tabacum	cis-acting element involved in salicylic acid responsiveness
MsPILS15b	ABRE	ACGTG	559	5	+	Arabidopsis thaliana	cis-acting element involved in the abscisic acid responsiveness
MsPILS15b	ABRE	ACGTG	582	5	-	Arabidopsis thaliana	cis-acting element involved in the abscisic acid responsiveness
MsPILS15b	ARE	AAACCA	30	6	+	Zea mays	cis-acting regulatory element essential for the anaerobic induction
MsPILS15b	ARE	AAACCA	43	6	-	Zea mays	cis-acting regulatory element essential for the anaerobic induction
MsPILS15b	ARE	AAACCA	149	6	+	Zea mays	cis-acting regulatory element essential for the anaerobic induction
MsPILS15b	ARE	AAACCA	724	6	-	Zea mays	cis-acting regulatory element essential for the anaerobic induction
MsPILS15b	circadian	CAAAGATATC	21	9	+	Lycopersicon esculentum	cis-acting regulatory element involved in circadian control
MsPILS15b	G-Box	CACGTT	558	6	-	Pisum sativum	cis-acting regulatory element involved in light responsiveness
MsPILS15b	G-Box	CACGTT	582	6	+	Pisum sativum	cis-acting regulatory element involved in light responsiveness
MsPILS15b	O2-site	GATGACATGG	661	9	-	Zea mays	cis-acting regulatory element involved in zein metabolism regulation
MsPILS15b	P-box	CCTTTTG	937	7	-	Oryza sativa	gibberellin-responsive element
MsPILS15b	ATCT-motif	AATCTAATCC	1088	9	-	Pisum sativum	part of a conserved DNA module involved in light responsiveness
MsPILS15b	Box 4	ATTAAT	1524	6	-	Petroselinum crispum	part of a conserved DNA module involved in light responsiveness
MsPILS15b	Box II	TGGTAATAA	223	9	-	Solanum tuberosum	part of a light responsive element
MsPILS15b	LAMP-element	CTTTATCA	1111	8	-	Pisum sativum	part of a light responsive element
MsPILS15b	TCT-motif	TCTTAC	287	6	-	Arabidopsis thaliana	part of a light responsive element
MsPILS15c	AT-rich element	ATAGAAATCAA	143	10	-	Glycine max	binding site of AT-rich DNA binding protein (ATBP-1)
MsPILS15c	TATC-box	TATCCCA	948	7	+	Oryza sativa	cis-acting element involved in gibberellin-responsiveness
MsPILS15c	TCA-element	CCATCTTTTT	463	9	+	Nicotiana tabacum	cis-acting element involved in salicylic acid responsiveness
MsPILS15c	TCA-element	CCATCTTTTT	477	9	+	Nicotiana tabacum	cis-acting element involved in salicylic acid responsiveness
MsPILS15c	TCA-element	CCATCTTTTT	502	9	+	Nicotiana tabacum	cis-acting element involved in salicylic acid responsiveness
MsPILS15c	TCA-element	CCATCTTTTT	540	9	+	Nicotiana tabacum	cis-acting element involved in salicylic acid responsiveness
MsPILS15c	TCA-element	CCATCTTTTT	1435	10	-	Nicotiana tabacum	cis-acting element involved in salicylic acid responsiveness
MsPILS15c	ABRE	ACGTG	625	5	-	Arabidopsis thaliana	cis-acting element involved in the abscisic acid responsiveness
MsPILS15c	ARE	AAACCA	83	6	+	Zea mays	cis-acting regulatory element essential for the anaerobic induction
MsPILS15c	ARE	AAACCA	96	6	-	Zea mays	cis-acting regulatory element essential for the anaerobic induction
MsPILS15c	ARE	AAACCA	203	6	+	Zea mays	cis-acting regulatory element essential for the anaerobic induction
MsPILS15c	ARE	AAACCA	756	6	-	Zea mays	cis-acting regulatory element essential for the anaerobic induction
MsPILS15c	circadian	CAAAGATATC	74	9	+	Lycopersicon esculentum	cis-acting regulatory element involved in circadian control
MsPILS15c	G-Box	CACGTT	625	6	+	Pisum sativum	cis-acting regulatory element involved in light responsiveness
MsPILS15c	O2-site	GATGACATGG	693	9	-	Zea mays	cis-acting regulatory element involved in zein metabolism regulation
MsPILS15c	P-box	CCTTTTG	939	7	-	Oryza sativa	gibberellin-responsive element
MsPILS15c	ATCT-motif	AATCTAATCC	1088	9	-	Pisum sativum	part of a conserved DNA module involved in light responsiveness
MsPILS15c	Box 4	ATTAAT	226	6	+	Petroselinum crispum	part of a conserved DNA module involved in light responsiveness
MsPILS15c	Box 4	ATTAAT	1524	6	-	Petroselinum crispum	part of a conserved DNA module involved in light responsiveness
MsPILS15c	Box II	TGGTAATAA	277	9	-	Solanum tuberosum	part of a light responsive element
MsPILS15c	LAMP-element	CTTTATCA	1111	8	-	Pisum sativum	part of a light responsive element
MsPILS15c	TCT-motif	TCTTAC	44	6	-	Arabidopsis thaliana	part of a light responsive element
MsPILS15c	TCT-motif	TCTTAC	341	6	-	Arabidopsis thaliana	part of a light responsive element
MsPILS15d	AT-rich element	ATAGAAATCAA	143	10	-	Glycine max	binding site of AT-rich DNA binding protein (ATBP-1)
MsPILS15d	TATC-box	TATCCCA	948	7	+	Oryza sativa	cis-acting element involved in gibberellin-responsiveness
MsPILS15d	TCA-element	CCATCTTTTT	463	9	+	Nicotiana tabacum	cis-acting element involved in salicylic acid responsiveness
MsPILS15d	TCA-element	CCATCTTTTT	477	9	+	Nicotiana tabacum	cis-acting element involved in salicylic acid responsiveness
MsPILS15d	TCA-element	CCATCTTTTT	502	9	+	Nicotiana tabacum	cis-acting element involved in salicylic acid responsiveness
MsPILS15d	TCA-element	CCATCTTTTT	540	9	+	Nicotiana tabacum	cis-acting element involved in salicylic acid responsiveness
MsPILS15d	TCA-element	CCATCTTTTT	1435	10	-	Nicotiana tabacum	cis-acting element involved in salicylic acid responsiveness
MsPILS15d	ABRE	ACGTG	625	5	-	Arabidopsis thaliana	cis-acting element involved in the abscisic acid responsiveness
MsPILS15d	ARE	AAACCA	83	6	+	Zea mays	cis-acting regulatory element essential for the anaerobic induction
MsPILS15d	ARE	AAACCA	96	6	-	Zea mays	cis-acting regulatory element essential for the anaerobic induction
MsPILS15d	ARE	AAACCA	203	6	+	Zea mays	cis-acting regulatory element essential for the anaerobic induction
MsPILS15d	ARE	AAACCA	756	6	-	Zea mays	cis-acting regulatory element essential for the anaerobic induction
MsPILS15d	circadian	CAAAGATATC	74	9	+	Lycopersicon esculentum	cis-acting regulatory element involved in circadian control
MsPILS15d	G-Box	CACGTT	625	6	+	Pisum sativum	cis-acting regulatory element involved in light responsiveness
MsPILS15d	O2-site	GATGACATGG	693	9	-	Zea mays	cis-acting regulatory element involved in zein metabolism regulation
MsPILS15d	P-box	CCTTTTG	939	7	-	Oryza sativa	gibberellin-responsive element
MsPILS15d	ATCT-motif	AATCTAATCC	1088	9	-	Pisum sativum	part of a conserved DNA module involved in light responsiveness
MsPILS15d	Box 4	ATTAAT	226	6	+	Petroselinum crispum	part of a conserved DNA module involved in light responsiveness
MsPILS15d	Box 4	ATTAAT	1524	6	-	Petroselinum crispum	part of a conserved DNA module involved in light responsiveness
MsPILS15d	Box II	TGGTAATAA	277	9	-	Solanum tuberosum	part of a light responsive element
MsPILS15d	LAMP-element	CTTTATCA	1111	8	-	Pisum sativum	part of a light responsive element
MsPILS15d	TCT-motif	TCTTAC	44	6	-	Arabidopsis thaliana	part of a light responsive element
MsPILS15d	TCT-motif	TCTTAC	341	6	-	Arabidopsis thaliana	part of a light responsive element
MsPILS16a	TGA-element	AACGAC	480	6	-	Brassica oleracea	auxin-responsive element
MsPILS16a	ACE	GACACGTATG	1058	9	-	Petroselinum crispum	cis-acting element involved in light responsiveness
MsPILS16a	ABRE	ACGTG	1061	5	+	Arabidopsis thaliana	cis-acting element involved in the abscisic acid responsiveness
MsPILS16a	ABRE	ACGTG	1248	5	-	Arabidopsis thaliana	cis-acting element involved in the abscisic acid responsiveness
MsPILS16a	ABRE	ACGTG	1324	5	+	Arabidopsis thaliana	cis-acting element involved in the abscisic acid responsiveness
MsPILS16a	ABRE	ACGTG	1338	5	-	Arabidopsis thaliana	cis-acting element involved in the abscisic acid responsiveness
MsPILS16a	ARE	AAACCA	261	6	-	Zea mays	cis-acting regulatory element essential for the anaerobic induction
MsPILS16a	ARE	AAACCA	376	6	+	Zea mays	cis-acting regulatory element essential for the anaerobic induction
MsPILS16a	ARE	AAACCA	595	6	+	Zea mays	cis-acting regulatory element essential for the anaerobic induction
MsPILS16a	ARE	AAACCA	1142	6	+	Zea mays	cis-acting regulatory element essential for the anaerobic induction
MsPILS16a	G-box	TACGTG	1060	6	+	Arabidopsis thaliana	cis-acting regulatory element involved in light responsiveness
MsPILS16a	G-box	CACGTC	1248	6	+	Zea mays	cis-acting regulatory element involved in light responsiveness
MsPILS16a	G-box	CACGTC	1338	6	+	Zea mays	cis-acting regulatory element involved in light responsiveness
MsPILS16a	G-Box	CACGTT	1323	6	-	Pisum sativum	cis-acting regulatory element involved in light responsiveness
MsPILS16a	CGTCA-motif	CGTCA	511	5	+	Hordeum vulgare	cis-acting regulatory element involved in the MeJA-responsiveness
MsPILS16a	CGTCA-motif	CGTCA	1593	5	+	Hordeum vulgare	cis-acting regulatory element involved in the MeJA-responsiveness
MsPILS16a	TGACG-motif	TGACG	511	5	-	Hordeum vulgare	cis-acting regulatory element involved in the MeJA-responsiveness
MsPILS16a	TGACG-motif	TGACG	1593	5	-	Hordeum vulgare	cis-acting regulatory element involved in the MeJA-responsiveness
MsPILS16a	GCN4_motif	TGAGTCA	1355	7	+	Oryza sativa	cis-regulatory element involved in endosperm expression
MsPILS16a	Box 4	ATTAAT	975	6	+	Petroselinum crispum	part of a conserved DNA module involved in light responsiveness
MsPILS16a	Box 4	ATTAAT	1500	6	-	Petroselinum crispum	part of a conserved DNA module involved in light responsiveness
MsPILS16a	TCCC-motif	TCTCCCT	1830	7	+	Spinacia oleracea	part of a light responsive element
MsPILS16a	TCT-motif	TCTTAC	87	6	-	Arabidopsis thaliana	part of a light responsive element
MsPILS16a	TCT-motif	TCTTAC	778	6	+	Arabidopsis thaliana	part of a light responsive element
MsPILS16b	TGA-element	AACGAC	1147	6	+	Brassica oleracea	auxin-responsive element
MsPILS16b	AT-rich element	ATAGAAATCAA	1096	10	+	Glycine max	binding site of AT-rich DNA binding protein (ATBP-1)
MsPILS16b	ACE	GACACGTATG	784	9	-	Petroselinum crispum	cis-acting element involved in light responsiveness
MsPILS16b	ABRE	ACGTG	787	5	+	Arabidopsis thaliana	cis-acting element involved in the abscisic acid responsiveness
MsPILS16b	ABRE	ACGTG	1248	5	-	Arabidopsis thaliana	cis-acting element involved in the abscisic acid responsiveness
MsPILS16b	ABRE	ACGTG	1324	5	+	Arabidopsis thaliana	cis-acting element involved in the abscisic acid responsiveness
MsPILS16b	ABRE	ACGTG	1338	5	-	Arabidopsis thaliana	cis-acting element involved in the abscisic acid responsiveness
MsPILS16b	ARE	AAACCA	868	6	+	Zea mays	cis-acting regulatory element essential for the anaerobic induction
MsPILS16b	AuxRR-core	GGTCCAT	313	7	+	Nicotiana tabacum	cis-acting regulatory element involved in auxin responsiveness
MsPILS16b	G-box	TACGTG	786	6	+	Arabidopsis thaliana	cis-acting regulatory element involved in light responsiveness
MsPILS16b	G-box	CACGTC	1248	6	+	Zea mays	cis-acting regulatory element involved in light responsiveness
MsPILS16b	G-box	CACGTC	1338	6	+	Zea mays	cis-acting regulatory element involved in light responsiveness
MsPILS16b	G-Box	CACGTT	1323	6	-	Pisum sativum	cis-acting regulatory element involved in light responsiveness
MsPILS16b	CGTCA-motif	CGTCA	1593	5	+	Hordeum vulgare	cis-acting regulatory element involved in the MeJA-responsiveness
MsPILS16b	TGACG-motif	TGACG	1593	5	-	Hordeum vulgare	cis-acting regulatory element involved in the MeJA-responsiveness
MsPILS16b	GCN4_motif	TGAGTCA	1355	7	+	Oryza sativa	cis-regulatory element involved in endosperm expression
MsPILS16b	HD-Zip 1	CAAT(A/T)ATTG	917	8.5	+	Arabidopsis thaliana	element involved in differentiation of the palisade mesophyll cells
MsPILS16b	Box 4	ATTAAT	701	6	+	Petroselinum crispum	part of a conserved DNA module involved in light responsiveness
MsPILS16b	Box 4	ATTAAT	1057	6	-	Petroselinum crispum	part of a conserved DNA module involved in light responsiveness
MsPILS16b	Box 4	ATTAAT	1111	6	-	Petroselinum crispum	part of a conserved DNA module involved in light responsiveness
MsPILS16b	Box 4	ATTAAT	1500	6	-	Petroselinum crispum	part of a conserved DNA module involved in light responsiveness
MsPILS16b	TCCC-motif	TCTCCCT	1830	7	+	Spinacia oleracea	part of a light responsive element
MsPILS16b	TCT-motif	TCTTAC	81	6	+	Arabidopsis thaliana	part of a light responsive element
MsPILS16c	TGA-element	AACGAC	1147	6	+	Brassica oleracea	auxin-responsive element
MsPILS16c	AT-rich element	ATAGAAATCAA	1096	10	+	Glycine max	binding site of AT-rich DNA binding protein (ATBP-1)
MsPILS16c	ACE	GACACGTATG	784	9	-	Petroselinum crispum	cis-acting element involved in light responsiveness
MsPILS16c	ABRE	ACGTG	787	5	+	Arabidopsis thaliana	cis-acting element involved in the abscisic acid responsiveness
MsPILS16c	ABRE	ACGTG	1248	5	-	Arabidopsis thaliana	cis-acting element involved in the abscisic acid responsiveness
MsPILS16c	ABRE	ACGTG	1324	5	+	Arabidopsis thaliana	cis-acting element involved in the abscisic acid responsiveness
MsPILS16c	ABRE	ACGTG	1338	5	-	Arabidopsis thaliana	cis-acting element involved in the abscisic acid responsiveness
MsPILS16c	ARE	AAACCA	868	6	+	Zea mays	cis-acting regulatory element essential for the anaerobic induction
MsPILS16c	AuxRR-core	GGTCCAT	313	7	+	Nicotiana tabacum	cis-acting regulatory element involved in auxin responsiveness
MsPILS16c	G-box	TACGTG	786	6	+	Arabidopsis thaliana	cis-acting regulatory element involved in light responsiveness
MsPILS16c	G-box	CACGTC	1248	6	+	Zea mays	cis-acting regulatory element involved in light responsiveness
MsPILS16c	G-box	CACGTC	1338	6	+	Zea mays	cis-acting regulatory element involved in light responsiveness
MsPILS16c	G-Box	CACGTT	1323	6	-	Pisum sativum	cis-acting regulatory element involved in light responsiveness
MsPILS16c	CGTCA-motif	CGTCA	1593	5	+	Hordeum vulgare	cis-acting regulatory element involved in the MeJA-responsiveness
MsPILS16c	TGACG-motif	TGACG	1593	5	-	Hordeum vulgare	cis-acting regulatory element involved in the MeJA-responsiveness
MsPILS16c	GCN4_motif	TGAGTCA	1355	7	+	Oryza sativa	cis-regulatory element involved in endosperm expression
MsPILS16c	HD-Zip 1	CAAT(A/T)ATTG	917	8.5	+	Arabidopsis thaliana	element involved in differentiation of the palisade mesophyll cells
MsPILS16c	Box 4	ATTAAT	701	6	+	Petroselinum crispum	part of a conserved DNA module involved in light responsiveness
MsPILS16c	Box 4	ATTAAT	1057	6	-	Petroselinum crispum	part of a conserved DNA module involved in light responsiveness
MsPILS16c	Box 4	ATTAAT	1111	6	-	Petroselinum crispum	part of a conserved DNA module involved in light responsiveness
MsPILS16c	Box 4	ATTAAT	1500	6	-	Petroselinum crispum	part of a conserved DNA module involved in light responsiveness
MsPILS16c	TCCC-motif	TCTCCCT	1830	7	+	Spinacia oleracea	part of a light responsive element
MsPILS16c	TCT-motif	TCTTAC	81	6	+	Arabidopsis thaliana	part of a light responsive element
MsPILS16d	TGA-element	AACGAC	1155	6	-	Brassica oleracea	auxin-responsive element
MsPILS16d	TCA-element	CCATCTTTTT	258	9	+	Nicotiana tabacum	cis-acting element involved in salicylic acid responsiveness
MsPILS16d	ARE	AAACCA	26	6	+	Zea mays	cis-acting regulatory element essential for the anaerobic induction
MsPILS16d	ARE	AAACCA	42	6	+	Zea mays	cis-acting regulatory element essential for the anaerobic induction
MsPILS16d	ARE	AAACCA	738	6	+	Zea mays	cis-acting regulatory element essential for the anaerobic induction
MsPILS16d	circadian	CAAAGATATC	608	9	+	Lycopersicon esculentum	cis-acting regulatory element involved in circadian control
MsPILS16d	circadian	CAAAGATATC	998	9	+	Lycopersicon esculentum	cis-acting regulatory element involved in circadian control
MsPILS16d	G-box	CACGAC	239	6	-	Zea mays	cis-acting regulatory element involved in light responsiveness
MsPILS16d	CGTCA-motif	CGTCA	1618	5	+	Hordeum vulgare	cis-acting regulatory element involved in the MeJA-responsiveness
MsPILS16d	TGACG-motif	TGACG	1618	5	-	Hordeum vulgare	cis-acting regulatory element involved in the MeJA-responsiveness
MsPILS16d	O2-site	GATGA(C/T)(A/G)TG(A/G)	366	8	-	Zea mays	cis-acting regulatory element involved in zein metabolism regulation
MsPILS16d	CAT-box	GCCACT	106	6	-	Arabidopsis thaliana	cis-acting regulatory element related to meristem expression
MsPILS16d	CAT-box	GCCACT	455	6	+	Arabidopsis thaliana	cis-acting regulatory element related to meristem expression
MsPILS16d	P-box	CCTTTTG	329	7	-	Oryza sativa	gibberellin-responsive element
MsPILS16d	GT1-motif	GGTTAA	876	6	+	Arabidopsis thaliana	light responsive element
MsPILS16d	MBS	CAACTG	46	6	+	Arabidopsis thaliana	MYB binding site involved in drought-inducibility
MsPILS16d	MBS	CAACTG	74	6	-	Arabidopsis thaliana	MYB binding site involved in drought-inducibility
MsPILS16d	Box 4	ATTAAT	1287	6	-	Petroselinum crispum	part of a conserved DNA module involved in light responsiveness
MsPILS16d	Box 4	ATTAAT	1408	6	-	Petroselinum crispum	part of a conserved DNA module involved in light responsiveness
MsPILS16d	Box 4	ATTAAT	1535	6	-	Petroselinum crispum	part of a conserved DNA module involved in light responsiveness
MsPILS16d	GATA-motif	GATAGGA	647	7	-	Arabidopsis thaliana	part of a light responsive element
MsPILS16d	I-box	cCATATCCAAT	557	10	+	Flaveria trinervia	part of a light responsive element
MsPILS16d	I-box	TGATAATGT	882	9	-	Solanum tuberosum	part of a light responsive element
Note: The functional annotations for cis-acting elements are all sourced from the PlantCARE database, with the exception of the CCGAAA (LTR) element, whose functional description is based on published literature cited in the main text.
